# Supplementary material for: A proliferative subtype of colorectal liver metastases exhibits hypersensitivity to cytotoxic chemotherapy
Source: NPJ Precis Oncol. 2022 Oct 14;6:72. doi: 10.1038/s41698-022-00318-z (PMC9568565; doi:10.1038/s41698-022-00318-z)
Supplement: Supplementary file 3 — Supplementary Data 1-4 [file 41698_2022_318_MOESM3_ESM.xlsx]

## Sheet: Supplementary Table 1
Supplementary Table 1. Patient and tumor characteristics of CRCLM cohorts
Variable	UCMC	MSKCC	UK/ New-EPOC	P-value
Age (mean ± SEM)	59 ± 1.1	60 ± 1.1	64 ± 0.9	0.0018*
Male sex	0.58	0.66	0.66	0.38
Disease-free interval < 12 months	0.55	0.53	0.72	0.0028
Maximum liver metastasis size > 5.0 cm	0.25	0.23	0.26	0.87
Lymph node positive	0.64	0.58	0.69	0.27
More than 1 liver metastasis	0.42	0.6	0.78	< 0.0001
Elevated CEA (>200 ng/ml)	0.04	0.08	0.06	0.48

## Sheet: Supplementary Table 2
Supplementary Table 2. CCLE cell lines used for analysis.
CCLE ID	Primary site	Histology
LU99_LUNG	lung	carcinoma
OE21_OESOPHAGUS	oesophagus	carcinoma
MKN45_STOMACH	stomach	carcinoma
NUGC3_STOMACH	stomach	carcinoma
BCPAP_THYROID	thyroid	carcinoma
SCC25_UPPER_AERODIGESTIVE_TRACT	upper_aerodigestive_tract	carcinoma
HGC27_STOMACH	stomach	carcinoma
MDAMB468_BREAST	breast	carcinoma
SNU398_LIVER	liver	carcinoma
HT29_LARGE_INTESTINE	large_intestine	carcinoma
NCIH1648_LUNG	lung	carcinoma
TT2609C02_THYROID	thyroid	carcinoma
SBC5_LUNG	lung	carcinoma
HS578T_BREAST	breast	carcinoma
RKO_LARGE_INTESTINE	large_intestine	carcinoma
EBC1_LUNG	lung	carcinoma
SKHEP1_LIVER	liver	carcinoma
NCIH2172_LUNG	lung	carcinoma
BT20_BREAST	breast	carcinoma
HDQP1_BREAST	breast	carcinoma
MDAMB453_BREAST	breast	carcinoma
UACC812_BREAST	breast	carcinoma
HEC59_ENDOMETRIUM	endometrium	carcinoma
NCIH1341_LUNG	lung	carcinoma
NCIH1666_LUNG	lung	carcinoma
NCIH2170_LUNG	lung	carcinoma
NCIH650_LUNG	lung	carcinoma
KYSE510_OESOPHAGUS	oesophagus	carcinoma
OE33_OESOPHAGUS	oesophagus	other
TE11_OESOPHAGUS	oesophagus	carcinoma
TYKNU_OVARY	ovary	carcinoma
CAPAN2_PANCREAS	pancreas	carcinoma
QGP1_PANCREAS	pancreas	carcinoma
SU8686_PANCREAS	pancreas	carcinoma
SNU16_STOMACH	stomach	carcinoma
SW620_LARGE_INTESTINE	large_intestine	carcinoma
LS411N_LARGE_INTESTINE	large_intestine	carcinoma
NCIH661_LUNG	lung	carcinoma
NCIH1975_LUNG	lung	carcinoma
CAL27_UPPER_AERODIGESTIVE_TRACT	upper_aerodigestive_tract	carcinoma
MFE319_ENDOMETRIUM	endometrium	carcinoma
NCIH2228_LUNG	lung	carcinoma
HCC1806_BREAST	breast	carcinoma
JHH7_LIVER	liver	carcinoma
RERFLCAI_LUNG	lung	carcinoma
PANC0327_PANCREAS	pancreas	carcinoma
NUGC4_STOMACH	stomach	carcinoma
KP4_PANCREAS	pancreas	carcinoma
PANC1005_PANCREAS	pancreas	carcinoma
TE9_OESOPHAGUS	oesophagus	carcinoma
CALU6_LUNG	lung	carcinoma
NCIH23_LUNG	lung	carcinoma
ISHIKAWAHERAKLIO02ER_ENDOMETRIUM	endometrium	carcinoma
A253_SALIVARY_GLAND	salivary_gland	carcinoma
SW48_LARGE_INTESTINE	large_intestine	carcinoma
LUDLU1_LUNG	lung	carcinoma
HEC151_ENDOMETRIUM	endometrium	carcinoma
NCIH1048_LUNG	lung	carcinoma
TOV21G_OVARY	ovary	carcinoma
HEC265_ENDOMETRIUM	endometrium	carcinoma
MIAPACA2_PANCREAS	pancreas	carcinoma
HCT116_LARGE_INTESTINE	large_intestine	carcinoma
NIHOVCAR3_OVARY	ovary	carcinoma
NCIH2286_LUNG	lung	carcinoma
HCC4006_LUNG	lung	carcinoma
A2780_OVARY	ovary	carcinoma
HCC70_BREAST	breast	carcinoma
A549_LUNG	lung	carcinoma
OVCAR8_OVARY	ovary	carcinoma
BT549_BREAST	breast	carcinoma
AU565_BREAST	breast	carcinoma
TOV112D_OVARY	ovary	carcinoma
L33_PANCREAS	pancreas	carcinoma
SW403_LARGE_INTESTINE	large_intestine	carcinoma
HMC18_BREAST	breast	carcinoma
TE15_OESOPHAGUS	oesophagus	carcinoma
DMS114_LUNG	lung	carcinoma
NCIH1184_LUNG	lung	carcinoma
SCC9_UPPER_AERODIGESTIVE_TRACT	upper_aerodigestive_tract	carcinoma
SNU1_STOMACH	stomach	carcinoma
ZR751_BREAST	breast	carcinoma
HEC1A_ENDOMETRIUM	endometrium	carcinoma
KYSE520_OESOPHAGUS	oesophagus	carcinoma
HPAC_PANCREAS	pancreas	carcinoma
CAL12T_LUNG	lung	carcinoma
MFE296_ENDOMETRIUM	endometrium	carcinoma
NCIN87_STOMACH	stomach	carcinoma
COLO201_LARGE_INTESTINE	large_intestine	carcinoma
JHUEM2_ENDOMETRIUM	endometrium	carcinoma
MORCPR_LUNG	lung	carcinoma
KE39_STOMACH	stomach	carcinoma
LOUNH91_LUNG	lung	carcinoma
HPAFII_PANCREAS	pancreas	carcinoma
NCIH2085_LUNG	lung	carcinoma
HCC15_LUNG	lung	carcinoma
KYSE30_OESOPHAGUS	oesophagus	carcinoma
KYSE70_OESOPHAGUS	oesophagus	carcinoma
ESS1_ENDOMETRIUM	endometrium	carcinoma
NCIH520_LUNG	lung	carcinoma
FADU_UPPER_AERODIGESTIVE_TRACT	upper_aerodigestive_tract	carcinoma
KNS62_LUNG	lung	carcinoma
KYSE180_OESOPHAGUS	oesophagus	carcinoma
DU145_PROSTATE	prostate	carcinoma
OVCAR4_OVARY	ovary	carcinoma
RERFLCMS_LUNG	lung	carcinoma
VMRCRCW_KIDNEY	kidney	carcinoma
OCUM1_STOMACH	stomach	carcinoma
NCIH211_LUNG	lung	carcinoma
AN3CA_ENDOMETRIUM	endometrium	carcinoma
FUOV1_OVARY	ovary	carcinoma
PK1_PANCREAS	pancreas	carcinoma
JHOS4_OVARY	ovary	carcinoma
JHH5_LIVER	liver	carcinoma
EFM19_BREAST	breast	carcinoma
NCIH1581_LUNG	lung	carcinoma
NCIH2023_LUNG	lung	carcinoma
NCIH358_LUNG	lung	carcinoma
HCC1187_BREAST	breast	carcinoma
KP2_PANCREAS	pancreas	carcinoma
HEPG2_LIVER	liver	carcinoma
NCIH647_LUNG	lung	carcinoma
NCIH1650_LUNG	lung	carcinoma
HSC2_UPPER_AERODIGESTIVE_TRACT	upper_aerodigestive_tract	carcinoma
EN_ENDOMETRIUM	endometrium	carcinoma
HCC1954_BREAST	breast	carcinoma
SW1271_LUNG	lung	carcinoma
ONCODG1_OVARY	ovary	carcinoma
BXPC3_PANCREAS	pancreas	carcinoma
NCIH2087_LUNG	lung	carcinoma
HCC56_LARGE_INTESTINE	large_intestine	carcinoma
CAMA1_BREAST	breast	carcinoma
NCIH1568_LUNG	lung	carcinoma
OC314_OVARY	ovary	carcinoma
OV90_OVARY	ovary	carcinoma
SKBR3_BREAST	breast	carcinoma
NCIH522_LUNG	lung	carcinoma
HCC827_LUNG	lung	carcinoma
HCC1395_BREAST	breast	carcinoma
NCIH810_LUNG	lung	carcinoma
HCC44_LUNG	lung	carcinoma
NCIH1944_LUNG	lung	carcinoma
PLCPRF5_LIVER	liver	carcinoma
HEYA8_OVARY	ovary	carcinoma
TE5_OESOPHAGUS	oesophagus	carcinoma
CAKI2_KIDNEY	kidney	carcinoma
HS746T_STOMACH	stomach	carcinoma
NCIH322_LUNG	lung	carcinoma
DETROIT562_UPPER_AERODIGESTIVE_TRACT	upper_aerodigestive_tract	carcinoma
KYSE410_OESOPHAGUS	oesophagus	carcinoma
KYSE450_OESOPHAGUS	oesophagus	carcinoma
SKOV3_OVARY	ovary	carcinoma
NCIH441_LUNG	lung	carcinoma
NCIH1339_LUNG	lung	carcinoma
NCIH1793_LUNG	lung	carcinoma
NCIH1573_LUNG	lung	carcinoma
NCIH1299_LUNG	lung	carcinoma
SW579_THYROID	thyroid	carcinoma
SW480_LARGE_INTESTINE	large_intestine	carcinoma
SW1573_LUNG	lung	carcinoma
SNU387_LIVER	liver	carcinoma
PK45H_PANCREAS	pancreas	carcinoma
KMRC2_KIDNEY	kidney	carcinoma
NCIH1703_LUNG	lung	carcinoma
KYSE150_OESOPHAGUS	oesophagus	carcinoma
ASPC1_PANCREAS	pancreas	carcinoma
CAL851_BREAST	breast	carcinoma
PANC0203_PANCREAS	pancreas	carcinoma
BT474_BREAST	breast	carcinoma
MDAMB436_BREAST	breast	carcinoma
HS766T_PANCREAS	pancreas	carcinoma
PSN1_PANCREAS	pancreas	carcinoma
TE1_OESOPHAGUS	oesophagus	carcinoma
NCIH1792_LUNG	lung	carcinoma
NCIH1355_LUNG	lung	carcinoma
SNGM_ENDOMETRIUM	endometrium	carcinoma
PK59_PANCREAS	pancreas	carcinoma
HCC2935_LUNG	lung	carcinoma
MDAMB415_BREAST	breast	carcinoma
NCIH2009_LUNG	lung	carcinoma
NCIH1694_LUNG	lung	carcinoma
LS513_LARGE_INTESTINE	large_intestine	carcinoma
SKMES1_LUNG	lung	carcinoma
JHH6_LIVER	liver	carcinoma
EFO27_OVARY	ovary	carcinoma
NCIH727_LUNG	lung	carcinoid-endocrine_tumour
CALU1_LUNG	lung	carcinoma
LCLC103H_LUNG	lung	carcinoma
NCIH747_LARGE_INTESTINE	large_intestine	carcinoma
SKLU1_LUNG	lung	carcinoma
NCIH1651_LUNG	lung	carcinoma
MKN74_STOMACH	stomach	carcinoma
SQ1_LUNG	lung	carcinoma
RERFGC1B_STOMACH	stomach	carcinoma
HUPT3_PANCREAS	pancreas	carcinoma
JHOS2_OVARY	ovary	carcinoma
SW1417_LARGE_INTESTINE	large_intestine	carcinoma
ES2_OVARY	ovary	carcinoma
KYSE140_OESOPHAGUS	oesophagus	carcinoma
MFE280_ENDOMETRIUM	endometrium	carcinoma
KP3_PANCREAS	pancreas	carcinoma
ZR7530_BREAST	breast	carcinoma
NCIH2030_LUNG	lung	carcinoma
NCIH460_LUNG	lung	carcinoma
EFO21_OVARY	ovary	carcinoma
CORL23_LUNG	lung	carcinoma
TEN_ENDOMETRIUM	endometrium	carcinoma
NCIH2444_LUNG	lung	carcinoma
CCK81_LARGE_INTESTINE	large_intestine	carcinoma
COLO678_LARGE_INTESTINE	large_intestine	carcinoma
NCIH1155_LUNG	lung	carcinoma
ACHN_KIDNEY	kidney	carcinoma
CALU3_LUNG	lung	carcinoma
LS123_LARGE_INTESTINE	large_intestine	carcinoma
SNUC2A_LARGE_INTESTINE	large_intestine	carcinoma
SNU182_LIVER	liver	carcinoma
NCIH1693_LUNG	lung	carcinoma
NCIH3255_LUNG	lung	carcinoma
HCC78_LUNG	lung	carcinoma
C2BBE1_LARGE_INTESTINE	large_intestine	carcinoma
SUIT2_PANCREAS	pancreas	carcinoma
SKCO1_LARGE_INTESTINE	large_intestine	carcinoma
KURAMOCHI_OVARY	ovary	carcinoma
T84_LARGE_INTESTINE	large_intestine	carcinoma
KLE_ENDOMETRIUM	endometrium	carcinoma
VMRCRCZ_KIDNEY	kidney	carcinoma
NCIH1092_LUNG	lung	carcinoma
COLO320_LARGE_INTESTINE	large_intestine	carcinoma
NCIH1373_LUNG	lung	carcinoma
JHH4_LIVER	liver	carcinoma
HEP3B217_LIVER	liver	carcinoma
JHH2_LIVER	liver	carcinoma
HLF_LIVER	liver	carcinoma
PATU8902_PANCREAS	pancreas	carcinoma
NCIH1869_LUNG	lung	carcinoma
SHP77_LUNG	lung	carcinoma
CORL105_LUNG	lung	carcinoma
MKN7_STOMACH	stomach	carcinoma
EFE184_ENDOMETRIUM	endometrium	carcinoma
KMRC1_KIDNEY	kidney	carcinoma
OVTOKO_OVARY	ovary	carcinoma
COV318_OVARY	ovary	carcinoma
HCC1569_BREAST	breast	carcinoma
OVSAHO_OVARY	ovary	carcinoma
NCIH1563_LUNG	lung	carcinoma
HCT15_LARGE_INTESTINE	large_intestine	carcinoma
NCIH226_LUNG	lung	carcinoma

## Sheet: Supplementary Table 3
Supplementary Table 3. DepMap cell lines used for analysis.
CCLE ID
NIHOVCAR3_OVARY
LS513_LARGE_INTESTINE
253J_URINARY_TRACT
HCC827_LUNG
ONCODG1_OVARY
NCIH1581_LUNG
T24_URINARY_TRACT
MCF7_BREAST
NCIH1693_LUNG
PATU8988S_PANCREAS
PATU8988T_PANCREAS
253JBV_URINARY_TRACT
PC14_LUNG
NCIH1650_LUNG
PANC0203_PANCREAS
ACHN_KIDNEY
GCIY_STOMACH
TOV112D_OVARY
PANC1005_PANCREAS
RERFLCMS_LUNG
HCC4006_LUNG
T3M4_PANCREAS
PC3_PROSTATE
OV56_OVARY
PANC0504_PANCREAS
ZR751_BREAST
CAPAN2_PANCREAS
KP3_PANCREAS
SU8686_PANCREAS
OAW28_OVARY
EFM192A_BREAST
HUPT3_PANCREAS
COV434_OVARY
JHOS2_OVARY
CFPAC1_PANCREAS
PANC0327_PANCREAS
SNU308_BILIARY_TRACT
CAL29_URINARY_TRACT
T47D_BREAST
SW1990_PANCREAS
OSRC2_KIDNEY
CORL105_LUNG
SW579_THYROID
PANC1_PANCREAS
VMRCRCZ_KIDNEY
CAL62_THYROID
LOUNH91_LUNG
HS766T_PANCREAS
SNU869_BILIARY_TRACT
NCIH2444_LUNG
SCC25_UPPER_AERODIGESTIVE_TRACT
RCC10RGB_KIDNEY
BHT101_THYROID
MFE280_ENDOMETRIUM
PK59_PANCREAS
DETROIT562_UPPER_AERODIGESTIVE_TRACT
SNU1079_BILIARY_TRACT
CAL120_BREAST
HUPT4_PANCREAS
JHH6_LIVER
SNU398_LIVER
ASPC1_PANCREAS
HCC1937_BREAST
BICR31_UPPER_AERODIGESTIVE_TRACT
CAKI2_KIDNEY
PANC0403_PANCREAS
JHOM1_OVARY
RT4_URINARY_TRACT
DANG_PANCREAS
CL11_LARGE_INTESTINE
KMRC20_KIDNEY
LS1034_LARGE_INTESTINE
LMSU_STOMACH
COV318_OVARY
RERFLCAI_LUNG
CALU6_LUNG
KP4_PANCREAS
SNU213_PANCREAS
SNU245_BILIARY_TRACT
HPAC_PANCREAS
HCC38_BREAST
HCC1419_BREAST
COV362_OVARY
SNU840_OVARY
KP2_PANCREAS
BT549_BREAST
OV90_OVARY
NCIH841_LUNG
OUMS23_LARGE_INTESTINE
SNU1077_ENDOMETRIUM
ECGI10_OESOPHAGUS
PK1_PANCREAS
EFO21_OVARY
SKLU1_LUNG
NCIH2122_LUNG
KMRC3_KIDNEY
SNU886_LIVER
TE10_OESOPHAGUS
PSN1_PANCREAS
JHOC5_OVARY
EFM19_BREAST
YAPC_PANCREAS
NCIH522_LUNG
SNU668_STOMACH
QGP1_PANCREAS
COLO678_LARGE_INTESTINE
MKN1_STOMACH
HCC1428_BREAST
MKN45_STOMACH
SKHEP1_LIVER
NCIH226_LUNG
HCC1143_BREAST
G402_SOFT_TISSUE
NCIH647_LUNG
OE33_OESOPHAGUS
SW780_URINARY_TRACT
LUDLU1_LUNG
HLF_LIVER
NCIH520_LUNG
J82_URINARY_TRACT
TEN_ENDOMETRIUM
NCIH2196_LUNG
SKCO1_LARGE_INTESTINE
NCIH747_LARGE_INTESTINE
SNU685_ENDOMETRIUM
TE5_OESOPHAGUS
769P_KIDNEY
NCIH1944_LUNG
BICR6_UPPER_AERODIGESTIVE_TRACT
NCIH838_LUNG
PANC0813_PANCREAS
SNU449_LIVER
SW837_LARGE_INTESTINE
NCIN87_STOMACH
UO31_KIDNEY
A704_KIDNEY
TYKNU_OVARY
CAKI1_KIDNEY
NCIH1915_LUNG
EFE184_ENDOMETRIUM
OVKATE_OVARY
LU99_LUNG
NCIH2228_LUNG
TE8_OESOPHAGUS
HCC95_LUNG
BCPAP_THYROID
CAL54_KIDNEY
SNU1196_BILIARY_TRACT
NCIH460_LUNG
SNU216_STOMACH
HCC56_LARGE_INTESTINE
PK45H_PANCREAS
SW1463_LARGE_INTESTINE
LI7_LIVER
HSC2_UPPER_AERODIGESTIVE_TRACT
RT112_URINARY_TRACT
HUH1_LIVER
JHH4_LIVER
HUH7_LIVER
NCIH2170_LUNG
RERFLCKJ_LUNG
SNU182_LIVER
VMRCRCW_KIDNEY
GSU_STOMACH
KU1919_URINARY_TRACT
TE11_OESOPHAGUS
SW1116_LARGE_INTESTINE
SNU423_LIVER
TUHR4TKB_KIDNEY
NCIH1792_LUNG
SNU46_UPPER_AERODIGESTIVE_TRACT
TCCPAN2_PANCREAS
BICR16_UPPER_AERODIGESTIVE_TRACT
KE39_STOMACH
NCIH1299_LUNG
SNU410_PANCREAS
CAL33_UPPER_AERODIGESTIVE_TRACT
NCIH2030_LUNG
KURAMOCHI_OVARY
OVISE_OVARY
ABC1_LUNG
DMS114_LUNG
SNU61_LARGE_INTESTINE
BXPC3_PANCREAS
SNU761_LIVER
HEYA8_OVARY
OE21_OESOPHAGUS
VMCUB1_URINARY_TRACT
HT1197_URINARY_TRACT
BHY_UPPER_AERODIGESTIVE_TRACT
SNU1076_UPPER_AERODIGESTIVE_TRACT
HT29_LARGE_INTESTINE
SQ1_LUNG
A498_KIDNEY
TT_OESOPHAGUS
HCC78_LUNG
EBC1_LUNG
RCM1_LARGE_INTESTINE
SW1710_URINARY_TRACT
MDAMB436_BREAST
NCIH1975_LUNG
NCIH1437_LUNG
NCIH2073_LUNG
BC3C_URINARY_TRACT
PATU8902_PANCREAS
MIAPACA2_PANCREAS
BEN_LUNG
TE6_OESOPHAGUS
COV644_OVARY
HS746T_STOMACH
OVCAR4_OVARY
SNU1041_UPPER_AERODIGESTIVE_TRACT
PECAPJ15_UPPER_AERODIGESTIVE_TRACT
JHH1_LIVER
HCC1806_BREAST
HEP3B217_LIVER
LCLC103H_LUNG
NCIH596_LUNG
YD8_UPPER_AERODIGESTIVE_TRACT
KYSE520_OESOPHAGUS
NCIH441_LUNG
HDQP1_BREAST
TE1_OESOPHAGUS
786O_KIDNEY
SW620_LARGE_INTESTINE
SUIT2_PANCREAS
A2780_OVARY
CORL23_LUNG
OVTOKO_OVARY
SKMES1_LUNG
NCIH1355_LUNG
HCC44_LUNG
SW900_LUNG
SBC5_LUNG
IALM_LUNG
NUGC4_STOMACH
SW1573_LUNG
MKN7_STOMACH
OE19_OESOPHAGUS
SW948_LARGE_INTESTINE
A549_LUNG
SNU1066_UPPER_AERODIGESTIVE_TRACT
KMRC1_KIDNEY
L33_PANCREAS
SNU878_LIVER
OV7_OVARY
SNU899_UPPER_AERODIGESTIVE_TRACT
KYSE180_OESOPHAGUS
TE9_OESOPHAGUS
OVCAR8_OVARY
DMS53_LUNG
HCC1395_BREAST
RMUGS_OVARY
OAW42_OVARY
EKVX_LUNG
JIMT1_BREAST
CAOV3_OVARY
SNU1214_UPPER_AERODIGESTIVE_TRACT
TT2609C02_THYROID
COLO680N_OESOPHAGUS
RMGI_OVARY
TCCSUP_URINARY_TRACT
HMC18_BREAST
YD10B_UPPER_AERODIGESTIVE_TRACT
HT1376_URINARY_TRACT
TE14_OESOPHAGUS
PECAPJ41CLONED2_UPPER_AERODIGESTIVE_TRACT
NCIH1838_LUNG
JHH5_LIVER
PECAPJ49_UPPER_AERODIGESTIVE_TRACT
SNU601_STOMACH
HEPG2_LIVER
A253_SALIVARY_GLAND
UBLC1_URINARY_TRACT
NCIH1623_LUNG
NCIH1703_LUNG
DMS273_LUNG
JMSU1_URINARY_TRACT
MKN74_STOMACH
MDAMB175VII_BREAST
YD38_UPPER_AERODIGESTIVE_TRACT
SH10TC_STOMACH
NCIH1648_LUNG
MDAMB231_BREAST
LK2_LUNG
BICR56_UPPER_AERODIGESTIVE_TRACT
RERFLCAD2_LUNG
NCIH727_LUNG
KYSE30_OESOPHAGUS
HSC3_UPPER_AERODIGESTIVE_TRACT
NCIH2023_LUNG
CAMA1_BREAST
KYSE70_OESOPHAGUS
NCIH2126_LUNG
LXF289_LUNG
RERFLCAD1_LUNG
BFTC909_KIDNEY
BICR22_UPPER_AERODIGESTIVE_TRACT
MCAS_OVARY
NCIH446_LUNG
BFTC905_URINARY_TRACT
COLO668_LUNG
HUH28_BILIARY_TRACT
KYSE410_OESOPHAGUS
SKOV3_OVARY
T3M10_LUNG
KYSE140_OESOPHAGUS
KYSE510_OESOPHAGUS
CAL12T_LUNG
CAL27_UPPER_AERODIGESTIVE_TRACT
UMUC1_URINARY_TRACT
YD15_SALIVARY_GLAND
NCIH322_LUNG
SCABER_URINARY_TRACT
HCC366_LUNG
NCIH2087_LUNG
SW480_LARGE_INTESTINE
HARA_LUNG
NCIH1373_LUNG
FADU_UPPER_AERODIGESTIVE_TRACT
HGC27_STOMACH
JHH7_LIVER
MDAMB468_BREAST
NCIH1435_LUNG
NCIH661_LUNG
KYSE150_OESOPHAGUS
CAL51_BREAST
KNS62_LUNG
HCC1954_BREAST
NCIH358_LUNG
KMBC2_URINARY_TRACT
NCIH1048_LUNG
HCC1195_LUNG
NCIH1568_LUNG
KYSE270_OESOPHAGUS
NCIH2347_LUNG
HCC15_LUNG
MFE296_ENDOMETRIUM
AGS_STOMACH
TOV21G_OVARY
NCIH2009_LUNG
NCIH1793_LUNG
SW1271_LUNG
HCC1438_LUNG
NCIH1563_LUNG
NCIH1651_LUNG
CL34_LARGE_INTESTINE
647V_URINARY_TRACT
FTC238_THYROID
SNU719_STOMACH
NCIH23_LUNG
HCC1359_LUNG
FTC133_THYROID
5637_URINARY_TRACT
ES2_OVARY
JHUEM2_ENDOMETRIUM
NUGC3_STOMACH
ESS1_ENDOMETRIUM
NCIH1573_LUNG
TE4_OESOPHAGUS
IM95_STOMACH
NCIH2172_LUNG
HT55_LARGE_INTESTINE
BT474_BREAST
NCIH2110_LUNG
MDAMB361_BREAST
EFO27_OVARY
AN3CA_ENDOMETRIUM
HEC1B_ENDOMETRIUM
RKO_LARGE_INTESTINE
NCIH650_LUNG
HEC265_ENDOMETRIUM
OVK18_OVARY
2313287_STOMACH
LOVO_LARGE_INTESTINE
HEC1A_ENDOMETRIUM
SNU407_LARGE_INTESTINE
22RV1_PROSTATE
LS180_LARGE_INTESTINE
SW48_LARGE_INTESTINE
SNUC4_LARGE_INTESTINE
ISHIKAWAHERAKLIO02ER_ENDOMETRIUM
OC314_OVARY
CCK81_LARGE_INTESTINE
RL952_ENDOMETRIUM
IGROV1_OVARY
SNUC2A_LARGE_INTESTINE
SNUC5_LARGE_INTESTINE
HCT116_LARGE_INTESTINE
HEC151_ENDOMETRIUM
639V_URINARY_TRACT
SNGM_ENDOMETRIUM
HUCCT1_BILIARY_TRACT
LNCAPCLONEFGC_PROSTATE
EN_ENDOMETRIUM
DU145_PROSTATE
GP2D_LARGE_INTESTINE
HEC6_ENDOMETRIUM
LS411N_LARGE_INTESTINE
HT115_LARGE_INTESTINE
MFE319_ENDOMETRIUM
HEC108_ENDOMETRIUM
SNU81_LARGE_INTESTINE
HEC59_ENDOMETRIUM
HEC251_ENDOMETRIUM
HCT15_LARGE_INTESTINE
CW2_LARGE_INTESTINE
NCIH292_LUNG
LC1SQSF_LUNG
OC316_OVARY
PEDS005TSUSP_KIDNEY
8305C_THYROID
8505C_THYROID
PLCPRF5_LIVER
TT_THYROID

## Sheet: Supplementary Table 4
Supplementary Table 4. DepMap compounds used for analysis.
Broad ID	Name	MOA	Grouped MOA
BRD-K11636097-001-03-1	JNJ-7706621	CDK inhibitor	Cell cycle regulation
BRD-K22829793-001-01-0	ZCL-278	CDC inhibitor	Cell cycle regulation
BRD-K37764012-001-04-1	PF-03758309	p21 activated kinase inhibitor	Cell cycle regulation
BRD-K55187425-236-05-2	rigosertib	cell cycle inhibitor, PLK inhibitor	Cell cycle regulation
BRD-K64890080-001-13-8	BI-2536	PLK inhibitor	Cell cycle regulation
BRD-K69776681-001-03-8	volasertib	PLK inhibitor	Cell cycle regulation
BRD-K83699324-001-01-1	NMS-1286937	PLK inhibitor	Cell cycle regulation
BRD-K92428232-001-10-6	GSK461364	PLK inhibitor	Cell cycle regulation
BRD-K04701033-001-04-7	VE-822	ATR kinase inhibitor	DNA damage response
BRD-K20463415-300-01-4	LY2606368	CHK inhibitor	DNA damage response
BRD-K54955827-001-02-2	niraparib	PARP inhibitor	DNA damage response
BRD-K03063480-001-05-8	PF-477736	CHK inhibitor	DNA damage response
BRD-K03063480-001-06-6	PF-477736	CHK inhibitor	DNA damage response
BRD-K61314889-001-04-4	endo-IWR-1	PARP inhibitor	DNA damage response
BRD-K61314889-001-05-1	endo-IWR-1	PARP inhibitor	DNA damage response
BRD-K75009076-001-02-1	SCH-900776	CHK inhibitor	DNA damage response
BRD-K86525559-001-04-5	AZD7762	CHK inhibitor	DNA damage response
BRD-K86525559-001-07-8	AZD7762	CHK inhibitor	DNA damage response
BRD-K95142244-001-01-5	talazoparib	PARP inhibitor	DNA damage response
BRD-K42673188-001-01-1	verubulin	tubulin polymerization inhibitor	microtubule inhibitor
BRD-K59753975-001-02-6	vindesine	tubulin polymerization inhibitor	microtubule inhibitor
BRD-K64120610-001-01-4	vinflunine	microtubule inhibitor	microtubule inhibitor
BRD-K00259736-001-16-4	colchicine	microtubule inhibitor	microtubule inhibitor
BRD-K02407574-001-09-7	parbendazole	tubulin polymerization inhibitor	microtubule inhibitor
BRD-K12251893-065-04-7	vincristine	tubulin polymerization inhibitor	microtubule inhibitor
BRD-K26997899-001-02-2	D-64131	microtubule inhibitor	microtubule inhibitor
BRD-K29968218-001-03-2	KX2-391	src inhibitor, tubulin polymerization inhibitor	microtubule inhibitor
BRD-K30577245-001-04-3	docetaxel	tubulin polymerization inhibitor	microtubule inhibitor
BRD-K30577245-341-01-9	docetaxel	tubulin polymerization inhibitor	microtubule inhibitor
BRD-K45551181-001-02-1	MPI-0479605	mitotic kinase inhibitor	microtubule inhibitor
BRD-K52075715-001-06-7	oxibendazole	tubulin polymerization inhibitor	microtubule inhibitor
BRD-K68164687-001-01-6	epothilone-b	microtubule stabilizing agent, tubulin polymerization inhibitor	microtubule inhibitor
BRD-K69280563-001-01-8	vinorelbine	tubulin polymerization inhibitor	microtubule inhibitor
BRD-K77987382-001-13-2	mebendazole	tubulin polymerization inhibitor	microtubule inhibitor
BRD-K79131256-001-17-9	albendazole	tubulin polymerization inhibitor	microtubule inhibitor
BRD-K91623615-001-05-0	ABT-751	tubulin polymerization inhibitor	microtubule inhibitor
BRD-K96631475-001-02-4	10-deacetylbaccatin	antitumor agent	microtubule inhibitor
BRD-K96631475-001-04-0	10-deacetylbaccatin	antitumor agent	microtubule inhibitor
BRD-K99498722-001-02-6	plinabulin	tubulin polymerization inhibitor	microtubule inhibitor
BRD-A00055058-001-01-0	RS-0481	immunostimulant	NA
BRD-A00842753-001-01-9	oleuropein	estrogen receptor agonist	NA
BRD-A02232681-001-01-8	isoleucine	NA	NA
BRD-A04447196-001-01-8	gepefrine	adrenergic receptor agonist	NA
BRD-A04971881-003-01-3	cloranolol	adrenergic receptor antagonist	NA
BRD-A08316590-001-01-3	broxaterol	adrenergic receptor agonist	NA
BRD-A08772153-001-02-4	SQ-109	bacterial cell wall synthesis inhibitor	NA
BRD-A09911125-001-01-4	prolylleucylglycinamide	melanocyte-stimulating hormone release inhibitor	NA
BRD-A10188456-001-04-9	dexamethasone	glucocorticoid receptor agonist	NA
BRD-A10773072-001-03-4	glycerol-monolaurate	beta lactamase inhibitor	NA
BRD-A13116749-003-01-6	mabuterol	adrenergic receptor agonist	NA
BRD-A14577621-001-01-5	peficitinib	JAK inhibitor	NA
BRD-A15687940-001-05-6	clofedanol	histamine receptor antagonist	NA
BRD-A15739803-001-01-0	polythiazide	sodium/chloride cotransporter inhibitor	NA
BRD-A16263897-001-06-6	misonidazole	NA	NA
BRD-A17009129-001-01-3	isavuconazole	cytochrome P450 inhibitor	NA
BRD-A18992208-003-02-7	lercanidipine	calcium channel blocker	NA
BRD-A19053834-050-09-5	clorotepine	dopamine receptor antagonist, adrenergic receptor antagonist	NA
BRD-A19777893-236-01-9	menadione-bisulfite	vitamin K	NA
BRD-A21280314-001-06-8	nifenalol	adrenergic receptor antagonist	NA
BRD-A21446384-001-01-1	xibenolol	adrenergic receptor antagonist	NA
BRD-A21474126-001-01-6	methoxyphenamine	adrenergic receptor agonist	NA
BRD-A21544762-303-01-5	pipecuronium	neuromuscular blocker	NA
BRD-A23124853-001-01-4	PF-06463922	ALK tyrosine kinase receptor inhibitor	NA
BRD-A23418262-001-01-5	floctafenine	cyclooxygenase inhibitor	NA
BRD-A24857382-001-03-4	N-acetyl-tyrosine	NA	NA
BRD-A25492003-003-14-1	chlortetracycline	protein synthesis inhibitor	NA
BRD-A27274504-001-01-6	butofilolol	adrenergic receptor antagonist	NA
BRD-A30774155-001-01-2	efinaconazole	lanosterol demethylase inhibitor	NA
BRD-A31362467-065-01-3	capreomycin	protein synthesis inhibitor	NA
BRD-A33352494-316-01-6	oritavancin	bacterial cell wall synthesis inhibitor	NA
BRD-A33479817-003-03-7	terodiline	cholinergic receptor antagonist	NA
BRD-A33894669-065-01-9	hexoprenaline	adrenergic receptor agonist	NA
BRD-A34603619-001-01-9	tropesin	cyclooxygenase inhibitor	NA
BRD-A34788695-003-10-2	tetracycline	bacterial 30S ribosomal subunit inhibitor	NA
BRD-A35667010-001-01-8	propylhexedrine	adrenergic receptor agonist	NA
BRD-A38706605-001-01-2	dromostanolone-propionate	androgen receptor modulator	NA
BRD-A40302156-001-01-9	A-33903	NA	NA
BRD-A40546373-001-01-8	morinidazole	other antibiotic	NA
BRD-A41698174-003-12-0	bacampicillin	bacterial cell wall synthesis inhibitor	NA
BRD-A42423104-001-01-4	benproperine	antitussive	NA
BRD-A42881122-001-01-1	cyamemazine	serotonin receptor antagonist	NA
BRD-A44181516-001-01-8	flumecinol	NA	NA
BRD-A44188509-001-01-2	AZD1446	acetylcholine receptor agonist	NA
BRD-A44511856-001-01-4	ginsenoside-rg3	angiogenesis inhibitor, apoptosis stimulant	NA
BRD-A44971162-001-02-7	ODM-201	androgen receptor antagonist	NA
BRD-A46335897-003-27-8	promethazine	histamine receptor antagonist	NA
BRD-A48376327-003-01-5	igmesine	sigma receptor agonist	NA
BRD-A48420483-001-02-3	bupranolol	adrenergic receptor antagonist	NA
BRD-A48938994-001-14-1	monoctanoin	NA	NA
BRD-A50675490-001-01-0	carazolol	adrenergic receptor antagonist	NA
BRD-A53077924-001-01-2	tianeptine	selective serotonin reuptake enhancer (SSRE)	NA
BRD-A55416093-001-06-4	colforsin	adenylyl cyclase activator	NA
BRD-A56241705-003-01-2	trimethoquinol	adrenergic receptor antagonist	NA
BRD-A56613951-004-01-1	valethamate	acetylcholine receptor antagonist	NA
BRD-A56892734-001-09-4	omeprazole-magnesium	proton pump inhibitor	NA
BRD-A58947127-001-01-6	AMG319	PI3K inhibitor	NA
BRD-A59378440-001-01-3	butylphthalide	potassium channel antagonist	NA
BRD-A59825838-326-01-4	netilmicin	protein synthesis inhibitor	NA
BRD-A59961917-001-01-0	BQ-123	endothelin receptor antagonist	NA
BRD-A60498477-001-01-2	tolamolol	adrenergic receptor antagonist	NA
BRD-A61633223-001-02-8	ulifloxacin	NA	NA
BRD-A62197763-001-01-1	enciprazine	GABA receptor modulator	NA
BRD-A63431791-001-01-9	sulbactam-pivoxil	beta lactamase inhibitor	NA
BRD-A64173453-015-02-3	octreotide	somatostatin receptor agonist	NA
BRD-A65562236-001-01-2	solamargine	apoptosis inhibitor	NA
BRD-A65683612-001-07-7	phenylpiracetam	noradrenaline uptake inhibitor	NA
BRD-A67182178-001-01-7	toloxatone	monoamine oxidase inhibitor	NA
BRD-A67305656-001-01-5	spiramycin	bacterial 50S ribosomal subunit inhibitor	NA
BRD-A71765060-001-01-4	picartamide	H+/K+-ATPase inhibitor	NA
BRD-A72297358-001-01-8	ozolinone	diuretic	NA
BRD-A72351335-001-04-5	misoprostol	prostanoid receptor agonist	NA
BRD-A72401848-001-02-2	gadoteridol	radiopaque medium	NA
BRD-A72988804-001-11-1	tiaprofenic-acid	cyclooxygenase inhibitor	NA
BRD-A73385064-001-01-5	beclomethasone	glucocorticoid receptor agonist	NA
BRD-A73566563-001-01-6	tiprenolol	adrenergic receptor antagonist	NA
BRD-A73679382-236-01-8	MK-571	leukotriene receptor antagonist	NA
BRD-A74975734-004-09-9	homatropine	acetylcholine receptor antagonist	NA
BRD-A75224450-001-02-4	ibuprofen-piconol	cyclooxygenase inhibitor	NA
BRD-A75975749-001-01-4	bafetinib	Bcr-Abl kinase inhibitor, LYN tyrosine kinase inhibitor	NA
BRD-A76533773-001-01-9	lisadimate	topical sunscreen agent	NA
BRD-A78277353-001-01-9	metazosin	adrenergic receptor antagonist	NA
BRD-A78965079-036-01-8	tafenoquine	antimalarial agent	NA
BRD-A79052425-003-01-5	SIB-1553A	acetylcholine receptor agonist	NA
BRD-A80280426-001-03-8	AD-5467	aldose reductase inhibitor	NA
BRD-A84810646-001-01-6	ginsenoside-rd	calcium channel blocker	NA
BRD-A85295731-001-06-4	tiopronin	chelating agent, reducing agent	NA
BRD-A86665761-001-01-1	gabapentin-enacarbil	adrenergic receptor agonist	NA
BRD-A88254928-001-07-9	albuterol	adrenergic receptor agonist	NA
BRD-A88562598-001-01-7	degarelix	gonadotropin releasing factor hormone receptor antagonist	NA
BRD-A89082344-001-08-7	perifosine	AKT inhibitor	NA
BRD-A89207210-001-01-6	terguride	dopamine receptor agonist, serotonin receptor antagonist	NA
BRD-A91444184-300-01-9	buclizine	histamine receptor antagonist	NA
BRD-A91728607-236-11-9	citicoline	membrane permeability enhancer, glutathione transferase stimulant	NA
BRD-A92177080-001-02-1	betamethasone-acetate	glucocorticoid receptor agonist	NA
BRD-A92262698-001-02-5	chlorphenesin	muscle relaxant	NA
BRD-A92341659-001-04-0	prulifloxacin	bacterial DNA gyrase inhibitor	NA
BRD-A93683007-001-01-9	mabuprofen	cyclooxygenase inhibitor	NA
BRD-A96466199-001-01-4	nuclomedone	immunosuppressant	NA
BRD-A99899486-004-01-9	cimetropium	acetylcholine receptor antagonist	NA
BRD-K00531707-001-01-3	cinepazet	vasodilator	NA
BRD-K00739965-001-01-9	guacetisal	immunosuppressant	NA
BRD-K01291782-001-01-1	molidustat	hypoxia inducible factor inhibitor	NA
BRD-K01638814-011-01-4	rilmenidine	adrenergic receptor agonist, imidazoline receptor agonist	NA
BRD-K01662324-001-01-8	priralfinamide	sodium channel blocker	NA
BRD-K01666412-001-02-0	L-proline	glutamate receptor agonist	NA
BRD-K01773083-001-01-4	denotivir	antiviral	NA
BRD-K02152879-414-02-1	sivelestat	elastase inhibitor	NA
BRD-K02275692-300-02-6	cefotiam	bacterial cell wall synthesis inhibitor	NA
BRD-K02528732-001-02-4	fluorometholone-acetate	NA	NA
BRD-K02554563-001-01-6	PF-05190457	growth hormone secretagogue receptor inverse agonist	NA
BRD-K02729857-001-01-9	phenylbenzimidazole-sulfonic-acid	NA	NA
BRD-K02750403-001-01-4	piboserod	serotonin receptor antagonist	NA
BRD-K02988401-001-01-2	UNC0737	histone lysine methyltransferase inhibitor	NA
BRD-K02995728-003-01-9	quinagolide	dopamine receptor agonist	NA
BRD-K03165895-001-01-9	elafibranor	PPAR receptor agonist	NA
BRD-K03503561-001-01-4	ravuconazole	sterol demethylase inhibitor	NA
BRD-K03894385-001-01-1	MK-6096	orexin receptor antagonist	NA
BRD-K04603573-376-01-3	1,12-Besm	polyamine biosynthesis inhibitor	NA
BRD-K04643877-001-03-2	perzinfotel	glutamate receptor antagonist	NA
BRD-K04710043-001-17-8	hexamethylenebisacetamide	AKT inhibitor, differentiation inducer, NFKB pathway inhibitor	NA
BRD-K05858796-001-01-7	GSK2330672	bile acid transporter inhibitor	NA
BRD-K06182768-001-02-3	A-366	histone lysine methyltransferase inhibitor	NA
BRD-K06273313-001-07-9	E-64	cysteine protease inhibitor, calpain inhibitor	NA
BRD-K06328344-015-01-7	bremelanotide	melanocortin receptor agonist	NA
BRD-K06357403-001-01-4	velneperit	neuropeptide receptor antagonist	NA
BRD-K06388517-001-01-2	lofemizole	cyclooxygenase inhibitor	NA
BRD-K06455935-001-01-3	daprodustat	hypoxia inducible factor inhibitor	NA
BRD-K06467130-304-02-7	CL316243	adrenergic receptor agonist	NA
BRD-K06502269-001-02-6	L-methionine	voltage-gated calcium channel ligand	NA
BRD-K06519765-001-01-1	vinblastine	microtubule inhibitor, tubulin polymerization inhibitor	NA
BRD-K06883221-001-01-9	apratastat	matrix metalloprotease inhibitor, tumor necrosis factor production inhibitor	NA
BRD-K07070922-001-01-4	PF-03049423	phosphodiesterase inhibitor	NA
BRD-K07625016-001-01-2	norethisterone-enanthate	contraceptive agent	NA
BRD-K07682953-001-01-8	palosuran	urotensin receptor antagonist	NA
BRD-K07785030-001-01-6	7-keto-DHEA	steroid	NA
BRD-K07790550-001-01-6	mavoglurant	glutamate receptor antagonist	NA
BRD-K08255599-365-01-1	frovatriptan	serotonin receptor agonist	NA
BRD-K09436144-001-01-7	YM022	CCK receptor antagonist	NA
BRD-K09735259-001-01-3	elbasvir	HCV inhibitor	NA
BRD-K09821361-066-25-8	deferoxamine-mesylate	chelating agent	NA
BRD-K10415035-001-04-4	tasuldine	mucolytic agent	NA
BRD-K10667240-001-01-7	ethacizin	anticonvulsant	NA
BRD-K10995081-001-27-9	perphenazine	dopamine receptor antagonist	NA
BRD-K11256763-001-01-5	niceritrol	NAD precursor	NA
BRD-K11443721-003-01-6	NE-100	sigma receptor antagonist	NA
BRD-K11452913-001-01-9	evatanepag	prostaglandin inhibitor	NA
BRD-K11463116-304-03-5	eprodisate	antiamyloidogenic agent, amyloid protein inhibitor	NA
BRD-K11792081-001-01-4	ABT-639	calcium channel blocker	NA
BRD-K11851476-003-01-7	pardoprunox	serotonin receptor agonist, dopamine receptor agonist	NA
BRD-K12261274-001-02-4	zaltidine	histamine receptor antagonist	NA
BRD-K12742203-003-01-7	moxaverine	phosphodiesterase inhibitor	NA
BRD-K12852738-001-01-2	veliflapon	leukotriene synthesis inhibitor	NA
BRD-K12906202-001-06-2	carbendazim	microtubule inhibitor, tubulin polymerization inhibitor	NA
BRD-K13060017-001-02-1	UNC0631	histone lysine methyltransferase inhibitor	NA
BRD-K13277760-001-01-2	rifamycin-sv	RNA synthesis inhibitor	NA
BRD-K13394247-003-01-4	radafaxine	dopamine-norepinephrine reuptake inhibitor	NA
BRD-K13414800-001-01-3	vesnarinone	phosphodiesterase inhibitor	NA
BRD-K13533483-001-16-2	cyclosporine	calcineurin inhibitor	NA
BRD-K13664493-316-02-5	naphthoquine-phosphate	antimalarial agent	NA
BRD-K13769342-001-01-5	danirixin	CC chemokine receptor antagonist	NA
BRD-K14171291-001-01-4	omarigliptin	dipeptidyl peptidase inhibitor	NA
BRD-K14276241-001-01-2	daucosterol	apoptosis stimulant	NA
BRD-K14571191-001-01-6	zometapine	NA	NA
BRD-K14658796-003-01-6	drotaverine	phosphodiesterase inhibitor	NA
BRD-K14681867-001-01-6	somatostatin	somatostatin receptor agonist	NA
BRD-K15014948-001-10-3	tranexamic-acid	antifibrinolytic, plasminogen activator inhibitor	NA
BRD-K15262564-001-15-0	mupirocin	isoleucyl-tRNA synthetase inhibitor	NA
BRD-K15327298-001-05-5	fmoc-l-leucine	PPAR receptor agonist	NA
BRD-K15360631-325-01-4	dehydroepiandrosterone-sulfate	androgen receptor agonist, estrogen receptor agonist	NA
BRD-K15691453-236-01-6	GSK2190915	lipoxygenase inhibitor	NA
BRD-K16180792-001-01-7	bis(maltolato)oxovanadium(IV)	tyrosine phosphatase inhibitor	NA
BRD-K16505263-003-02-9	forodesine	purinergic receptor antagonist	NA
BRD-K16546375-001-01-4	bicyclol	NFkB pathway inhibitor	NA
BRD-K17295893-001-01-0	nastorazepide	CCK receptor antagonist	NA
BRD-K17480742-001-01-1	delamanid	bacterial cell wall synthesis inhibitor	NA
BRD-K17610631-001-03-3	indisulam	CDK inhibitor	NA
BRD-K17641316-001-04-8	decoquinate	antiprotozoal agent	NA
BRD-K17828029-001-01-5	cinoxate	NA	NA
BRD-K18135438-001-14-2	chenodeoxycholic-acid	11-beta hydroxysteroid dehydrogenase inhibitor, FXR agonist	NA
BRD-K18749874-003-08-9	melevodopa	dopamine precursor, dopamine receptor agonist	NA
BRD-K18878288-001-06-4	schisandrol-b	lipid peroxidase inhibitor	NA
BRD-K18898553-001-01-1	salvianolic-acid-B	metalloproteinase inhibitor, EGFR inhibitor	NA
BRD-K19515365-001-02-6	bendazac	cyclooxygenase inhibitor	NA
BRD-K20093108-001-02-3	BMS-587101	integrin antagonist	NA
BRD-K20468903-001-01-6	BNC105	tubulin polymerization inhibitor	NA
BRD-K21077415-001-01-5	AMG-319	PI3K inhibitor	NA
BRD-K21152241-001-07-3	enoximone	phosphodiesterase inhibitor	NA
BRD-K21191422-001-01-5	selexipag	platelet aggregation inhibitor, IP1 prostacyclin receptor agonist	NA
BRD-K21237892-376-01-3	semapimod	cytokine production inhibitor, p38 MAPK inhibitor	NA
BRD-K21586122-001-01-9	fimasartan	angiotensin receptor antagonist	NA
BRD-K21612934-001-01-1	leteprinim	nerve growth factor agonist	NA
BRD-K22064724-001-01-8	napabucasin	STAT inhibitor	NA
BRD-K22149900-001-03-9	ceritinib	ALK tyrosine kinase receptor inhibitor	NA
BRD-K22514639-001-05-7	EGF816	EGFR inhibitor	NA
BRD-K22518984-001-01-8	metacresol	NA	NA
BRD-K22525962-001-05-0	dihydrotestosterone	androgen receptor agonist	NA
BRD-K22588750-001-07-0	gidazepam	GABA benzodiazepine site receptor agonist	NA
BRD-K23791635-001-01-3	AFN-1252	FABI inhibitor	NA
BRD-K23848629-401-03-7	fosaprepitant-dimeglumine	tachykinin antagonist	NA
BRD-K24221957-003-01-6	pralidoxime-chloride	acetylcholinesterase inhibitor	NA
BRD-K24452555-001-01-7	methylprednisolone-aceponate	anti-inflammatory agent, glucocorticoid receptor agonist	NA
BRD-K24476327-001-01-3	icaritin	PPAR receptor antagonist	NA
BRD-K24497734-001-01-6	setipiprant	prostaglandin inhibitor	NA
BRD-K24610819-003-01-8	amibegron	adrenergic receptor agonist	NA
BRD-K24666289-001-04-9	copanlisib	PI3K inhibitor	NA
BRD-K24864897-001-01-0	JNJ-26990990	anticonvulsant	NA
BRD-K25029121-001-05-8	triclocarban	other antibiotic	NA
BRD-K25146005-001-01-0	cis-urocanic acid	serotonin receptor agonist	NA
BRD-K25154476-001-01-4	cinflumide	muscle relaxant	NA
BRD-K25243230-001-01-2	oxytocin	oxytocin receptor agonist	NA
BRD-K25494650-003-01-8	chlorproguanil	dihydrofolate reductase inhibitor	NA
BRD-K25570267-001-01-4	ezutromid	utrophin enhancer	NA
BRD-K25970317-001-01-6	resibufogenin	Na/K-ATPase inhibitor	NA
BRD-K26024145-001-01-9	desoxycorticosterone-pivalate	corticosteroid agonist	NA
BRD-K26026438-001-01-0	tucatinib	EGFR inhibitor	NA
BRD-K26323068-001-01-8	leuprolide	gonadotropin releasing factor hormone receptor agonist	NA
BRD-K26530649-001-01-6	carboxypyridine-disulfide	NA	NA
BRD-K26813177-001-03-2	daltroban	thromboxane receptor antagonist	NA
BRD-K26818574-305-07-6	BIX-01294	histone lysine methyltransferase inhibitor	NA
BRD-K27061362-001-01-6	AMG-337	MET inhibitor	NA
BRD-K27293958-001-01-5	tiaramide	anti-inflammatory agent	NA
BRD-K27515606-003-01-3	cefcapene-pivoxil	bacterial cell wall synthesis inhibitor	NA
BRD-K27625831-001-02-9	pleconaril	NA	NA
BRD-K27755542-001-01-6	PF-04937319	glucokinase activator	NA
BRD-K27798832-001-01-5	cefetamet	bacterial cell wall synthesis inhibitor	NA
BRD-K27885593-001-06-8	corosolic-acid	PKC inhibitor, protein tyrosine kinase inhibitor	NA
BRD-K28061410-001-06-6	beta-lapachone	topoisomerase inhibitor	NA
BRD-K28537285-001-01-8	chidamide	HDAC inhibitor	NA
BRD-K28687144-001-08-7	fosfosal	phosphodiesterase inhibitor	NA
BRD-K29570907-001-07-3	sulmetozine	gastrin inhibitor	NA
BRD-K29626940-001-01-5	imidafenacin	acetylcholine receptor antagonist	NA
BRD-K29812331-011-01-7	dimemorfan	sigma receptor agonist	NA
BRD-K30159788-001-01-9	RSV604	RSV replication inhibitor	NA
BRD-K30485548-050-01-6	sumanirole	dopamine receptor agonist	NA
BRD-K30764557-001-01-5	miocamycin	other antibiotic	NA
BRD-K30968378-001-01-9	INT-747	FXR agonist	NA
BRD-K31417912-001-01-9	PF-3274167	oxytocin receptor antagonist	NA
BRD-K31802667-001-01-9	JNJ-37822681	dopamine receptor antagonist	NA
BRD-K32256160-001-01-9	solithromycin	protein synthesis inhibitor	NA
BRD-K32804101-001-01-8	valrocemide	NA	NA
BRD-K32842773-434-01-8	pemetrexed	dihydrofolate reductase inhibitor, thymidylate synthase inhibitor	NA
BRD-K32891457-001-15-5	cortodoxone	androgen receptor antagonist	NA
BRD-K33131085-001-07-2	gentiopicrin	glutamate receptor downregulator	NA
BRD-K33133047-001-01-8	dapiprazole	adrenergic receptor antagonist	NA
BRD-K33240821-001-06-2	plerixafor	CC chemokine receptor antagonist	NA
BRD-K33245965-001-03-4	BMS-833923	smoothened receptor antagonist	NA
BRD-K33637378-001-01-7	flibanserin	serotonin receptor agonist	NA
BRD-K34068325-066-03-7	delavirdine	non-nucleoside reverse transcriptase inhibitor	NA
BRD-K34251960-036-01-6	cibenzoline	sodium channel blocker	NA
BRD-K34277641-001-01-2	L-365260	CCK receptor antagonist	NA
BRD-K34445261-001-02-2	SLV-320	adenosine receptor antagonist	NA
BRD-K34508702-001-02-4	CHF5074	gamma secretase modulator	NA
BRD-K35304636-001-01-0	examorelin	growth hormone releasing factor agonist	NA
BRD-K35367061-001-01-1	LY223982	leukotriene receptor antagonist	NA
BRD-K35626314-003-01-1	TRV130	opioid receptor agonist	NA
BRD-K35798650-001-01-4	polidocanol	local anesthetic	NA
BRD-K35882976-001-04-7	mitoflaxone	antitumor agent	NA
BRD-K36379990-001-01-1	riodipine	calcium channel blocker	NA
BRD-K36463073-001-03-9	OC000459	CRTH receptor antagonist	NA
BRD-K36524108-065-04-0	paromomycin	bacterial 30S ribosomal subunit inhibitor	NA
BRD-K36574127-001-01-3	LOXO-101	tropomyosin receptor kinase inhibitor	NA
BRD-K36636143-001-01-0	nolatrexed	thymidylate synthase inhibitor	NA
BRD-K36741660-001-01-1	verinurad	urate transporter inhibitor	NA
BRD-K37543758-001-01-3	trepibutone	cholinergic receptor antagonist	NA
BRD-K37708699-001-01-4	exisulind	phosphodiesterase inhibitor	NA
BRD-K38168441-001-03-7	dabigatran	thrombin inhibitor	NA
BRD-K38398115-001-01-9	YM-511	aromatase inhibitor	NA
BRD-K38477637-001-01-0	droloxifene	selective estrogen receptor modulator (SERM)	NA
BRD-K38527262-300-01-0	atiprimod	JAK inhibitor, STAT inhibitor	NA
BRD-K38564664-001-01-1	rolziracetam	NA	NA
BRD-K39009484-001-01-4	entrectinib	ALK tyrosine kinase receptor inhibitor, proto-oncogene tyrosine protein kinase inhibitor	NA
BRD-K39560679-001-01-1	eluxadoline	opioid receptor modulator	NA
BRD-K40002998-001-01-5	org-26576	glutamate receptor modulator	NA
BRD-K41267922-001-01-4	F351	TGF beta receptor inhibitor	NA
BRD-K41458421-034-01-6	naloxegol	opioid receptor antagonist	NA
BRD-K41592905-001-01-6	7-methylxanthine	adenosine receptor antagonist	NA
BRD-K41662846-003-01-5	tecalcet	calcium-sensing receptor agonist	NA
BRD-K42066335-001-01-0	lorediplon	GABA receptor modulator	NA
BRD-K42140276-402-01-4	alarelin	gonadotropin releasing factor hormone receptor antagonist	NA
BRD-K42504537-001-01-6	norelgestromin	NA	NA
BRD-K42816473-001-01-0	zilpaterol	adrenergic receptor agonist	NA
BRD-K43230258-001-01-4	crisaborole	phosphodiesterase inhibitor	NA
BRD-K43316319-001-01-8	MK-2295	TRPV antagonist	NA
BRD-K43639297-001-01-9	hemoglobin-modulators-1	hemoglobin modulator	NA
BRD-K43647122-001-01-3	nerbacadol	cyclooxygenase inhibitor	NA
BRD-K43837174-003-01-3	pruvanserin	serotonin receptor antagonist	NA
BRD-K43890836-001-01-6	gemcadiol	antilipemic	NA
BRD-K43975632-001-01-1	terutroban	prostanoid receptor antagonist	NA
BRD-K44030614-001-01-6	ponesimod	sphingosine 1 phosphate receptor agonist	NA
BRD-K44164034-003-01-1	pumosetrag	serotonin receptor agonist	NA
BRD-K44184170-001-01-7	ospemifene	selective estrogen receptor modulator (SERM)	NA
BRD-K44471774-001-01-8	bay-w-9798	antioxidant	NA
BRD-K45125084-001-01-4	zolimidine	mucus protecting agent	NA
BRD-K45906612-001-01-8	presatovir	RSV fusion inhibitor	NA
BRD-K46580984-001-03-6	phenserine	acetylcholinesterase inhibitor, beta amyloid synthesis inhibitor	NA
BRD-K46625559-001-01-8	ozanimod	sphingosine 1 phosphate receptor agonist	NA
BRD-K46843573-001-01-9	zotarolimus	mTOR inhibitor	NA
BRD-K46862739-001-14-3	metyrapone	cytochrome P450 inhibitor	NA
BRD-K47492008-001-02-7	alclofenac	cyclooxygenase inhibitor	NA
BRD-K47690382-001-03-0	bipenamol	dipeptidyl peptidase inhibitor	NA
BRD-K47887731-001-01-4	nitenpyram	NA	NA
BRD-K47929404-001-01-0	vercirnon	CC chemokine receptor antagonist	NA
BRD-K48429278-001-01-3	pipotiazine-palmitate	dopamine receptor antagonist, serotonin receptor antagonist	NA
BRD-K48452630-001-01-8	SRT2104	SIRT activator	NA
BRD-K49372556-001-04-1	mofezolac	cyclooxygenase inhibitor	NA
BRD-K49659468-436-01-2	TMC647055	RNA polymerase inhibitor	NA
BRD-K49793107-402-02-6	caspofungin-acetate	fungal 1,3-beta-D-glucan synthase inhibitor	NA
BRD-K49841478-001-01-6	rosoxacin	topoisomerase inhibitor	NA
BRD-K50010139-001-02-3	poziotinib	EGFR inhibitor	NA
BRD-K50055394-001-03-6	halopemide	phospholipase inhibitor	NA
BRD-K50122911-001-01-2	boronophenylalanine	NA	NA
BRD-K50489389-001-01-8	ranirestat	aldose reductase inhibitor	NA
BRD-K50660797-001-05-1	epicatechin-gallate-(-)	bacterial DNA gyrase inhibitor	NA
BRD-K50813454-001-01-9	amflutizole	xanthine oxidase inhibitor	NA
BRD-K51730347-001-06-4	diphencyprone	immunostimulant	NA
BRD-K51784806-001-01-6	alacepril	angiotensin converting enzyme inhibitor	NA
BRD-K51899933-001-02-6	azeliragon	RAGE receptor antagonist	NA
BRD-K51956333-001-03-8	iopodic-acid	NA	NA
BRD-K52579889-001-01-9	TGR-1202	PI3K inhibitor	NA
BRD-K52681925-050-01-6	altinicline	nicotinic receptor agonist	NA
BRD-K52914072-001-01-5	LTA	NA	NA
BRD-K52960356-001-15-5	acetohexamide	ATP channel blocker	NA
BRD-K53156626-001-01-3	7-methoxytacrine	acetylcholinesterase inhibitor	NA
BRD-K53195974-001-01-9	sipatrigine	voltage-gated sodium channel blocker	NA
BRD-K53236343-003-03-7	aprindine	voltage-gated sodium channel blocker	NA
BRD-K53319039-001-01-8	estradiol-acetate	estrogen receptor agonist	NA
BRD-K53809807-304-02-4	fosphenytoin	sodium channel blocker	NA
BRD-K54339150-001-01-8	proquazone	cyclooxygenase inhibitor	NA
BRD-K54519451-001-02-9	pexidartinib	tyrosine kinase inhibitor	NA
BRD-K54863166-001-01-9	darusentan	endothelin receptor antagonist	NA
BRD-K54907283-001-01-2	AKBA	lipoxygenase inhibitor	NA
BRD-K55029398-001-01-6	JNJ-40411813	glutamate receptor positive allosteric modulator	NA
BRD-K55172746-001-01-3	apricitabine	nucleoside reverse transcriptase inhibitor	NA
BRD-K55808645-001-01-4	elagolix	gonadotropin releasing factor hormone receptor antagonist	NA
BRD-K55991142-001-01-6	alcaftadine	histamine receptor antagonist	NA
BRD-K56107812-001-01-7	carbetocin	oxytocin receptor agonist	NA
BRD-K56155962-001-12-1	ergocalciferol	vitamin analog	NA
BRD-K56211775-001-03-8	RTA-408	nitric oxide production inhibitor	NA
BRD-K56429665-001-09-6	calcipotriol	vitamin D receptor agonist	NA
BRD-K56740996-001-01-3	flindokalner	potassium channel agonist	NA
BRD-K56807945-001-01-2	FG-2216	hypoxia inducible factor prolyl hydroxylase inhibitor	NA
BRD-K56912469-003-02-0	SAR407899	rho associated kinase inhibitor	NA
BRD-K56981171-001-01-0	brigatinib	ALK tyrosine kinase receptor inhibitor, EGFR inhibitor	NA
BRD-K57155378-001-01-1	TAK-063	phosphodiesterase inhibitor	NA
BRD-K57427145-001-01-6	ripazepam	benzodiazepine receptor agonist	NA
BRD-K57774929-001-01-3	foropafant	platelet activating factor receptor antagonist	NA
BRD-K57886322-001-16-6	fluocinonide	glucocorticoid receptor agonist	NA
BRD-K58277159-001-01-7	NPC-01	steroid	NA
BRD-K58529924-001-01-5	ONC201	AKT inhibitor, MAP kinase inhibitor	NA
BRD-K58810291-001-16-2	clobetasone-butyrate	corticosteroid agonist	NA
BRD-K59256312-066-15-7	gabexate	serine protease inhibitor	NA
BRD-K59391348-001-01-7	lixivaptan	vasopressin receptor antagonist	NA
BRD-K59866480-001-07-3	cyclovalone	breast cancer resistance protein inhibitor	NA
BRD-K59895502-001-01-9	caramiphen	cholinergic receptor antagonist	NA
BRD-K60130390-001-02-1	UNC0642	histone lysine methyltransferase inhibitor	NA
BRD-K60241851-001-11-9	isodibut	aldehyde reductase inhibitor	NA
BRD-K60284353-001-01-3	titanocene-dichloride	apoptosis stimulant	NA
BRD-K60421517-001-01-4	olmutinib	EGFR inhibitor, Bruton's tyrosine kinase (BTK) inhibitor	NA
BRD-K60762818-003-26-0	desipramine	tricyclic antidepressant	NA
BRD-K60798049-001-03-8	fanetizole	neutrophil superoxide production	NA
BRD-K61496577-001-19-4	flumethasone	glucocorticoid receptor agonist	NA
BRD-K61536264-001-01-3	fagomine	glucosidase inhibitor	NA
BRD-K61923022-001-02-4	GDC-0810	selective estrogen receptor destabilizer	NA
BRD-K62040061-001-01-0	toceranib	protein tyrosine kinase inhibitor	NA
BRD-K62050508-001-01-0	grapiprant	prostaglandin inhibitor	NA
BRD-K62240499-001-05-9	huperzine-a	acetylcholinesterase inhibitor	NA
BRD-K62309135-001-05-2	L-glutamic-acid	glutamate receptor agonist	NA
BRD-K62374002-001-01-5	PI3K-IN-2	PI3K inhibitor	NA
BRD-K62384160-001-02-0	siponimod	sphingosine phosphate receptor modulator	NA
BRD-K62490786-001-01-1	ibrolipim	lipoprotein lipase activator	NA
BRD-K62971431-001-01-9	tasimelteon	melatonin receptor agonist	NA
BRD-K63018010-001-01-7	relebactam	beta lactamase inhibitor	NA
BRD-K63177377-001-01-8	ETC-1002	AMPK inhibitor	NA
BRD-K63772874-001-02-2	icatibant-acetate	bradykinin receptor antagonist	NA
BRD-K64034691-001-01-9	acalabrutinib	Bruton's tyrosine kinase (BTK) inhibitor	NA
BRD-K65498798-001-01-7	abametapir	metalloproteinase inhibitor	NA
BRD-K65900713-003-01-0	caroverine	glutamate receptor antagonist, calcium channel blocker	NA
BRD-K66192203-001-02-2	opicapone	catechol O methyltransferase inhibitor	NA
BRD-K66295376-001-13-1	ferulic-acid	antioxidant	NA
BRD-K66437909-001-01-0	KT-433	uricosuric agent	NA
BRD-K66786476-001-01-3	pregabalin	voltage-gated calcium channel ligand	NA
BRD-K66845263-001-03-0	sophocarpine	NA	NA
BRD-K67117832-001-01-9	dextran	NA	NA
BRD-K67186445-001-02-1	dehydrocorydaline	acetylcholinesterase inhibitor	NA
BRD-K67482377-001-01-8	itacitinib	JAK inhibitor	NA
BRD-K67628093-001-01-9	INCB-3284	CC chemokine receptor antagonist	NA
BRD-K68408772-001-05-4	carboxyamidotriazole	calcium channel blocker	NA
BRD-K68432770-236-23-1	ampicillin	bacterial cell wall synthesis inhibitor	NA
BRD-K68544925-001-01-1	avatrombopag	thrombopoietin receptor agonist	NA
BRD-K68764924-001-03-2	pantethine	coenzyme A precursor	NA
BRD-K69636617-001-01-7	testolactone	aromatase inhibitor	NA
BRD-K69669039-001-01-8	GSK163090	serotonin receptor antagonist	NA
BRD-K70262971-001-01-9	AGN-194310	retinoid receptor antagonist	NA
BRD-K70330032-001-01-1	JNJ-42165279	FAAH inhibitor	NA
BRD-K70504253-001-01-3	fruquintinib	VEGFR inhibitor	NA
BRD-K70592963-001-31-6	phenindione	vitamin K antagonist	NA
BRD-K70601687-001-01-3	enasidenib	isocitrate dehydrogenase inhibitor	NA
BRD-K70650177-001-01-7	testosterone-undecanoate	androgen receptor agonist	NA
BRD-K71026158-304-01-0	carumonam	bacterial cell wall synthesis inhibitor	NA
BRD-K71977764-001-01-2	piroximone	phosphodiesterase inhibitor	NA
BRD-K72259270-003-25-6	dyclonine	sodium channel blocker	NA
BRD-K72264770-001-03-2	BRD4770	histone lysine methyltransferase inhibitor	NA
BRD-K72280606-001-01-2	gilteritinib	FLT3 inhibitor	NA
BRD-K72533376-001-01-2	etoposide-phosphate	topoisomerase inhibitor	NA
BRD-K73027814-003-01-0	oxyfedrine	adrenergic receptor agonist	NA
BRD-K73028949-001-02-8	vasopressin	vasopressin receptor agonist	NA
BRD-K73132780-001-01-2	pyronaridine	antimalarial agent	NA
BRD-K73451719-001-01-2	terlipressin	vasopressin receptor agonist	NA
BRD-K73504359-001-01-3	bivalirudin	thrombin inhibitor	NA
BRD-K73585091-001-02-3	GS-9620	toll-like receptor agonist	NA
BRD-K73753850-003-01-6	hexaminolevulinate	NA	NA
BRD-K73881242-003-04-6	arbidol	cytochrome P450 inhibitor	NA
BRD-K74236984-001-04-8	UNC0321	histone lysine methyltransferase inhibitor	NA
BRD-K74671368-001-01-8	idronoxil	XIAP inhibitor	NA
BRD-K74759733-065-01-4	isepamicin	protein synthesis inhibitor	NA
BRD-K75385383-001-01-5	DIPT	dopamine reuptake inhibitor, serotonin reuptake inhibitor	NA
BRD-K75445017-001-01-1	estetrol	selective estrogen receptor modulator (SERM)	NA
BRD-K76204040-001-03-8	pyridoxal	NA	NA
BRD-K76315403-015-02-5	cetrorelix	gonadotropin releasing factor hormone receptor antagonist	NA
BRD-K76594255-001-01-6	maropitant	neurokinin receptor antagonist	NA
BRD-K76614248-001-01-2	atizoram	phosphodiesterase inhibitor	NA
BRD-K76634210-001-12-1	idoxuridine	DNA directed DNA polymerase inhibitor	NA
BRD-K76713213-001-02-1	tavaborole	leucyl-tRNA synthetase inhibitor	NA
BRD-K76719364-001-02-5	GS-9973	syk inhibitor	NA
BRD-K76927775-001-11-8	nitrofurantoin	DNA inhibitor	NA
BRD-K77038618-356-01-3	garenoxacin	topoisomerase inhibitor	NA
BRD-K77073709-435-01-2	cefminox	bacterial cell wall synthesis inhibitor	NA
BRD-K77175907-001-08-0	calcifediol	vitamin D receptor agonist	NA
BRD-K77320845-001-01-2	secoisolariciresinol-diglucoside	antioxidant	NA
BRD-K77428767-001-01-7	UNC0224	histone lysine methyltransferase inhibitor	NA
BRD-K77432251-001-01-2	abafungin	sterol methyltransferase inhibitor	NA
BRD-K77564118-001-03-1	fenoverine	acetylcholine receptor antagonist	NA
BRD-K78666663-001-01-6	lemborexant	orexin receptor antagonist	NA
BRD-K78841970-001-13-8	aspartame	NA	NA
BRD-K79450420-001-01-8	INCB-024360	indoleamine 2,3-dioxygenase inhibitor	NA
BRD-K79450420-001-02-6	epacadostat	indoleamine 2,3-dioxygenase inhibitor	NA
BRD-K79710622-001-02-9	GKT137831	NADPH oxidase inhibitor	NA
BRD-K79803033-300-01-3	pozanicline	acetylcholine receptor antagonist	NA
BRD-K79821389-001-03-5	rubitecan	topoisomerase inhibitor	NA
BRD-K80076813-001-08-8	diftalone	cyclooxygenase inhibitor	NA
BRD-K80353807-001-25-3	khellin	vasodilator	NA
BRD-K80359953-001-01-3	talampanel	glutamate receptor antagonist	NA
BRD-K80419150-001-02-4	debrisoquin	adrenergic neuron blocker	NA
BRD-K80607346-001-01-1	FK-962	somatostatin receptor agonist	NA
BRD-K80738081-001-46-8	resveratrol	cytochrome P450 inhibitor, SIRT activator	NA
BRD-K80762071-236-02-5	indocyanine-green	contrast agent	NA
BRD-K80859331-001-01-5	haloperidol-decanoate	psychoactive drug	NA
BRD-K81405859-300-01-4	JTE-607	cytokine production inhibitor	NA
BRD-K81616657-001-01-4	PNU-142633	serotonin receptor agonist	NA
BRD-K81981783-236-02-9	gavestinel	glutamate receptor antagonist	NA
BRD-K82103381-003-09-4	hydralazine	vasodilator	NA
BRD-K82118441-001-03-7	pyrantel	nicotinic receptor agonist	NA
BRD-K82687598-001-01-6	tolonidine	adrenergic receptor antagonist	NA
BRD-K82908348-001-01-9	darglitazone	PPAR receptor antagonist	NA
BRD-K82967180-001-01-6	LY3023414	PI3K inhibitor, mTOR inhibitor	NA
BRD-K83029223-001-01-3	litronesib	kinesin-like spindle protein inhibitor	NA
BRD-K83144676-001-09-5	olmesartan	angiotensin receptor antagonist	NA
BRD-K83776863-001-08-9	tryptophan	serotonin receptor partial agonist	NA
BRD-K84036904-001-08-8	17-alpha-methyltestosterone	aromatase inhibitor	NA
BRD-K84173274-001-01-6	ufenamate	cyclooxygenase inhibitor	NA
BRD-K84281997-003-08-4	pralidoxime	acetylcholinesterase inhibitor	NA
BRD-K84459715-001-01-6	zopolrestat	NA	NA
BRD-K84868168-001-01-0	erdafitinib	FGFR inhibitor	NA
BRD-K84971356-001-01-4	etafenone	calcium channel blocker	NA
BRD-K85882401-323-01-5	avibactam	beta lactamase inhibitor	NA
BRD-K86171477-001-01-3	eltoprazine	serotonin receptor agonist	NA
BRD-K86358349-001-02-0	bromantan	dopamine reuptake inhibitor, serotonin reuptake inhibitor	NA
BRD-K86410485-046-01-0	eliglustat	Glycosyl transferase inhibitor	NA
BRD-K86670086-001-02-5	sutezolid	protein synthesis inhibitor	NA
BRD-K86856088-001-06-9	UNC0638	histone lysine methyltransferase inhibitor	NA
BRD-K86864073-001-01-1	chloroprocaine	sodium channel blocker	NA
BRD-K86873305-236-14-7	piperacillin	bacterial cell wall synthesis inhibitor	NA
BRD-K87316765-001-01-4	prinaberel	estrogen receptor agonist	NA
BRD-K87386013-001-01-7	diroximel-fumarate	anti-inflammatory agent	NA
BRD-K87465484-001-02-7	UNC0646	histone lysine methyltransferase inhibitor	NA
BRD-K87573013-001-01-0	CL-225385	NA	NA
BRD-K87777313-001-02-2	irosustat	steroid sulfatase inhibitor	NA
BRD-K87948281-001-01-9	F-11440	serotonin receptor agonist	NA
BRD-K88143662-001-01-5	metharbital	GABA receptor modulator	NA
BRD-K88854110-001-01-5	taprenepag	prostaglandin receptor agonist	NA
BRD-K89085489-001-23-2	fenretinide	apoptosis stimulant, retinoid receptor agonist	NA
BRD-K89121095-001-01-7	tedizolid-phosphate	protein synthesis inhibitor	NA
BRD-K89272869-003-01-8	nalfurafine	opioid receptor agonist	NA
BRD-K89413285-074-01-5	remimazolam	benzodiazepine receptor agonist	NA
BRD-K89490285-001-08-1	bentazepam	benzodiazepine receptor agonist	NA
BRD-K89920762-001-01-4	paritaprevir	HCV inhibitor	NA
BRD-K90069354-001-03-7	isovaleramide	alcohol dehydrogenase inhibitor	NA
BRD-K90171280-001-01-4	LY2452473	androgen receptor modulator	NA
BRD-K90563805-001-02-6	natamycin	fungal ergosterol inhibitor	NA
BRD-K90629600-001-01-4	emorfazone	antiinflammatory agent, cyclooxygenase inhibitor	NA
BRD-K90982969-001-01-2	etilevodopa	dopamine receptor agonist	NA
BRD-K91244729-003-01-3	propiverine	acetylcholine receptor antagonist	NA
BRD-K91405252-001-01-9	MK-0354	niacin receptor agonist	NA
BRD-K91543828-001-02-0	pentostatin	adenosine deaminase inhibitor, ribonucleotide reductase inhibitor	NA
BRD-K91900765-001-07-6	VX-745	p38 MAPK inhibitor	NA
BRD-K92073408-001-15-7	norethindrone	progesterone receptor agonist	NA
BRD-K92413528-001-06-9	procysteine	glutathione synthase stimulant	NA
BRD-K92426617-001-06-3	esaprazole	NA	NA
BRD-K92490248-001-06-6	anethole-trithione	glutathione transferase stimulant	NA
BRD-K92581468-001-01-6	ocinaplon	GABA receptor modulator	NA
BRD-K92902018-001-01-9	hydroxyprogesterone-acetate	progesterone receptor agonist	NA
BRD-K92908289-001-01-8	medica-16	ATP citrase lyase inhibitor	NA
BRD-K93442924-001-03-4	vorapaxar	thrombin receptor antagonist	NA
BRD-K93900986-001-15-0	stetaderm	NA	NA
BRD-K94072573-001-09-9	medronic-acid	bone resorption inhibitor	NA
BRD-K94146583-001-01-6	didox	ribonucleotide reductase inhibitor	NA
BRD-K94830213-001-01-3	tofisopam	phosphodiesterase inhibitor, cytochrome P450 inhibitor	NA
BRD-K95362002-001-01-1	cipemastat	metalloproteinase inhibitor	NA
BRD-K95941975-001-01-5	piperazinedione	DNA synthesis inhibitor	NA
BRD-K96206066-001-07-9	difenpiramide	cyclooxygenase inhibitor, prostaglandin inhibitor	NA
BRD-K96344439-002-02-7	tofogliflozin	sodium/glucose cotransporter inhibitor	NA
BRD-K96471533-001-09-0	nitazoxanide	pyruvate ferredoxin oxidoreductase inhibitor	NA
BRD-K96669468-300-01-1	pyridoxamine	AGE inhibitor	NA
BRD-K96691275-001-01-2	mebrofenin	NA	NA
BRD-K96734425-304-01-7	ceftriaxone	bacterial cell wall synthesis inhibitor	NA
BRD-K96874295-015-01-0	gonadorelin	gonadotropin releasing factor hormone receptor agonist	NA
BRD-K97939847-001-12-0	cridanimod	progesterone receptor agonist	NA
BRD-K98054437-001-09-9	epalrestat	aldose reductase inhibitor	NA
BRD-K98557884-001-01-6	suritozole	GABA receptor inverse agonist	NA
BRD-K99077012-001-01-9	befuraline	NA	NA
BRD-K99199077-001-16-1	hydrocortisone-butyrate	glucocorticoid receptor agonist	NA
BRD-K99431849-001-01-7	peretinoin	retinoid receptor agonist	NA
BRD-K99447003-335-04-1	enalaprilat	angiotensin converting enzyme inhibitor	NA
BRD-K99506538-001-03-8	xenalipin	NA	NA
BRD-K99879819-001-02-1	lorlatinib	ALK tyrosine kinase receptor inhibitor	NA
BRD-K99919177-001-01-3	deslanoside	Na/K-ATPase inhibitor	NA
BRD-M63173034-001-03-6	clonixin-lysinate	cyclooxygenase inhibitor	NA
BRD-A00077618-236-07-6	8-bromo-cGMP	PKA activator	NA
BRD-A00100033-001-08-9	nifurtimox	DNA inhibitor	NA
BRD-A00147595-001-01-5	balaglitazone	insulin sensitizer, PPAR receptor partial agonist	NA
BRD-A00218260-001-03-4	flutrimazole	sterol demethylase inhibitor	NA
BRD-A00376169-001-01-6	KBG	neprilysin inhibitor	NA
BRD-A00520476-001-07-4	otenzepad	acetylcholine receptor antagonist	NA
BRD-A00546892-001-02-6	biperiden	acetylcholine receptor antagonist	NA
BRD-A00578795-001-04-3	zaltoprofen	cyclooxygenase inhibitor	NA
BRD-A00758722-001-04-9	noretynodrel	progestogen hormone	NA
BRD-A00827783-001-24-6	dyphylline	adenosine receptor antagonist, phosphodiesterase inhibitor	NA
BRD-A00993607-003-24-6	alprenolol	adrenergic receptor antagonist	NA
BRD-A01098288-001-02-9	azelnidipine	calcium channel blocker	NA
BRD-A01412266-001-01-0	hydroxypropyl-beta-cyclodextrin	NA	NA
BRD-A01493904-003-12-1	WB-4101	adrenergic receptor antagonist	NA
BRD-A01563671-001-02-7	cleviprex	calcium channel blocker	NA
BRD-A01593789-001-03-1	chlormadinone-acetate	5 alpha reductase inhibitor	NA
BRD-A01636364-003-15-1	bupivacaine	sodium channel blocker	NA
BRD-A01643550-001-04-9	prednisolone-acetate	glucocorticoid receptor agonist	NA
BRD-A01787639-003-16-9	naftopidil	adrenergic receptor antagonist	NA
BRD-A01907367-001-01-7	FK-33-824	opioid receptor agonist	NA
BRD-A02006392-001-16-4	nitrendipine	calcium channel blocker	NA
BRD-A02180903-001-04-5	betamethasone	glucocorticoid receptor agonist	NA
BRD-A02710418-003-11-8	meptazinol	opioid receptor agonist	NA
BRD-A02743701-001-03-6	cilnidipine	calcium channel blocker	NA
BRD-A02759312-003-24-5	betaxolol	adrenergic receptor antagonist	NA
BRD-A02990301-003-06-6	lofexidine	adrenergic receptor agonist	NA
BRD-A03061970-003-07-3	alizapride	dopamine receptor antagonist	NA
BRD-A03216249-003-24-3	mepivacaine	potassium channel blocker, sodium channel blocker	NA
BRD-A03359064-001-02-3	ICI-89406	adrenergic receptor antagonist	NA
BRD-A03506276-001-01-5	XL888	HSP inhibitor	NA
BRD-A03623303-045-09-5	metoprolol	adrenergic receptor antagonist	NA
BRD-A03880619-001-01-0	bismuth-subcitrate-potassium	NA	NA
BRD-A03932035-004-04-3	methscopolamine	acetylcholine receptor antagonist	NA
BRD-A04203391-001-08-3	piricapiron	dopamine receptor antagonist, serotonin receptor antagonist	NA
BRD-A04252265-003-01-4	eperisone	acetylcholine receptor antagonist	NA
BRD-A04322457-003-17-9	isoprenaline	adrenergic receptor agonist	NA
BRD-A04327189-001-15-1	synephrine	adrenergic receptor agonist	NA
BRD-A04327189-003-03-3	synephrine	adrenergic receptor agonist	NA
BRD-A04352665-001-05-3	maraviroc	CC chemokine receptor antagonist	NA
BRD-A04497688-001-04-2	trilostane	3beta-hydroxy-delta5-steroid dehydrogenase inhibitor	NA
BRD-A04506385-001-01-2	stepronin	mucolytic agent	NA
BRD-A04553218-050-16-2	chlorphenamine	histamine receptor antagonist	NA
BRD-A04661934-001-02-9	2-PMDQ	adrenergic receptor antagonist	NA
BRD-A05186015-003-19-8	bupropion	dopamine uptake inhibitor	NA
BRD-A05334458-001-02-8	lisofylline	interleukin receptor antagonist, STAT inhibitor	NA
BRD-A05457250-001-08-4	BAY-K-8644-(+/-)	L-type calcium channel activator	NA
BRD-A05515753-001-03-2	erdosteine	mucolytic agent	NA
BRD-A05523972-001-01-5	telmesteine	mucolytic agent	NA
BRD-A05674712-001-06-0	mevalonic-d,-l-acid-lactone	NA	NA
BRD-A05729358-001-02-0	CPCCOEt	glutamate receptor antagonist	NA
BRD-A05906449-004-01-1	lappaconite	sodium channel blocker	NA
BRD-A06352418-001-25-9	terfenadine	histamine receptor antagonist	NA
BRD-A06352508-001-03-7	SB-218078	CHK inhibitor	NA
BRD-A06390036-001-04-6	hydroquinidine	antiarrhythmic	NA
BRD-A06426627-001-03-5	diclazuril	antiprotozoal agent	NA
BRD-A06627858-236-03-0	monensin	bacterial permeability inducer	NA
BRD-A06771424-004-01-7	anisotropine	acetylcholine receptor antagonist	NA
BRD-A06916187-001-02-9	CPI-613	pyruvate dehydrogenase inhibitor	NA
BRD-A06935312-001-04-3	fusidic-acid	bacterial 30S ribosomal subunit inhibitor	NA
BRD-A07000685-001-04-4	hydrocortisone-hemisuccinate	NA	NA
BRD-A07164067-001-01-2	meluadrine	NA	NA
BRD-A07207424-001-13-2	Ro-20-1724	phosphodiesterase inhibitor	NA
BRD-A07232941-001-02-7	8-M-PDOT	melatonin receptor agonist	NA
BRD-A07395371-003-10-0	esmolol	adrenergic receptor antagonist	NA
BRD-A07440155-003-25-4	labetalol	adrenergic receptor antagonist	NA
BRD-A07563059-035-01-3	bopindolol	adrenergic receptor antagonist	NA
BRD-A07600638-060-05-2	meclocycline-sulfosalicylate	bacterial 50S ribosomal subunit inhibitor	NA
BRD-A07704283-001-01-3	isofloxythepin	dopamine receptor antagonist	NA
BRD-A07780951-001-08-9	metaproterenol	adrenergic receptor agonist	NA
BRD-A07780951-065-10-0	metaproterenol	adrenergic receptor agonist	NA
BRD-A07815743-001-01-1	kakonein	GABA receptor antagonist, serotonin receptor antagonist	NA
BRD-A07870296-001-07-4	bicuculline-(+)	GABA receptor antagonist	NA
BRD-A07893380-213-01-7	vigabatrin	GABA aminotransferase inhibitor	NA
BRD-A07932845-050-15-8	metitepine	anti-HCVE2	NA
BRD-A07947329-001-01-4	buparvaquone	antiprotozoal agent	NA
BRD-A07986123-001-02-8	galeterone	androgen receptor modulator	NA
BRD-A08079565-001-01-8	CDBA	NA	NA
BRD-A08187463-001-12-9	racecadotril	enkephalinase inhibitor	NA
BRD-A08255417-001-14-7	famprofazone	cyclooxygenase inhibitor	NA
BRD-A08302182-001-01-7	etonogestrel	progesterone receptor agonist	NA
BRD-A08545410-003-07-8	doxycycline	metalloproteinase inhibitor	NA
BRD-A08545410-003-08-6	doxycycline	metalloproteinase inhibitor	NA
BRD-A08545410-311-01-8	doxycycline	metalloproteinase inhibitor	NA
BRD-A08545410-311-03-4	doxycycline	metalloproteinase inhibitor	NA
BRD-A08660406-001-05-9	iodixanol	radiopaque medium	NA
BRD-A08715367-001-01-7	L-Theanine	glutamate receptor antagonist	NA
BRD-A08840375-001-01-3	CID-5458317	MAP kinase phosphatase inhibitor	NA
BRD-A09056319-003-07-7	alfuzosin	adrenergic receptor antagonist	NA
BRD-A09062839-003-10-0	amyleine	local anesthetic	NA
BRD-A09094913-065-01-0	strychnine	acetylcholine receptor antagonist	NA
BRD-A09349126-001-10-7	norethindrone-acetate	progesterone receptor agonist	NA
BRD-A09370961-001-01-0	ioxilan	radiopaque medium	NA
BRD-A09467419-003-22-4	mebeverine	acetylcholine receptor antagonist	NA
BRD-A09472452-015-23-4	flecainide	sodium channel blocker	NA
BRD-A09533288-003-31-2	verapamil	calcium channel blocker	NA
BRD-A09554849-236-07-6	8-bromo-cAMP	PKA activator	NA
BRD-A09722536-002-18-0	cyclophosphamide	DNA alkylating agent	NA
BRD-A09735281-001-02-5	boceprevir	HCV inhibitor	NA
BRD-A09828896-004-11-0	SKF-81297	dopamine receptor agonist	NA
BRD-A09925278-003-05-6	etilefrine	adrenergic receptor agonist	NA
BRD-A10039652-001-01-2	tipranavir	HIV protease inhibitor	NA
BRD-A10070317-003-28-3	propranolol	adrenergic receptor antagonist	NA
BRD-A10111329-001-04-6	adenosine-phosphate	adenosine receptor agonist	NA
BRD-A10420615-001-04-4	cyclopiazonic-acid	ATPase inhibitor	NA
BRD-A10523515-001-07-9	GSK429286A	rho associated kinase inhibitor	NA
BRD-A10652366-238-04-1	fosfomycin	bacterial cell wall synthesis inhibitor	NA
BRD-A10662413-043-11-2	prenylamine	calcium channel blocker	NA
BRD-A10739734-003-10-6	efaroxan	adrenergic receptor antagonist	NA
BRD-A10903566-003-07-7	imiloxan	adrenergic receptor antagonist	NA
BRD-A10967948-003-06-3	granisetron	serotonin receptor antagonist	NA
BRD-A10977446-001-12-1	carvedilol	adrenergic receptor antagonist	NA
BRD-A11070335-236-02-1	carbazochrome	NA	NA
BRD-A11132253-001-08-2	nadide	electron acceptor	NA
BRD-A11551002-001-04-6	dehydrocholate-acid	NA	NA
BRD-A11662333-001-03-3	meparfylon	NA	NA
BRD-A11731518-001-01-7	BAY-85-8050	NA	NA
BRD-A11776908-065-01-5	enilconazole	sterol demethylase inhibitor	NA
BRD-A11813248-003-02-4	AM-92016	potassium channel blocker	NA
BRD-A11815689-001-01-1	proscillaridin-a	NA	NA
BRD-A11990600-001-03-4	lorazepam	benzodiazepine receptor agonist	NA
BRD-A12077521-003-01-5	cefepime	bacterial cell wall synthesis inhibitor	NA
BRD-A12230535-001-06-7	nutlin-3	MDM inhibitor	NA
BRD-A12237696-001-04-2	L-Citrulline	nitric oxide stimulant	NA
BRD-A12454076-001-01-9	L-Hydroxyproline	NA	NA
BRD-A12896037-001-04-3	cisapride	serotonin receptor agonist	NA
BRD-A12994259-001-02-1	pomalidomide	angiogenesis inhibitor, tumor necrosis factor production inhibitor	NA
BRD-A13084692-001-17-3	troglitazone	insulin sensitizer, PPAR receptor agonist	NA
BRD-A13133631-001-04-0	fluorometholone	glucocorticoid receptor agonist	NA
BRD-A13188892-066-21-5	doxazosin	adrenergic receptor antagonist	NA
BRD-A13323580-001-04-8	perillyl-alcohol	apoptosis stimulant, farnesyltransferase inhibitor	NA
BRD-A13561534-003-02-0	ornithine	NFkB pathway modulator	NA
BRD-A13598753-001-01-2	5'-Chloro-5'-deoxy-ENBA-(+/-)	adenosine receptor agonist	NA
BRD-A13946108-001-17-1	sulindac	cyclooxygenase inhibitor	NA
BRD-A13964793-001-02-6	TC1	beta-secretase inhibitor	NA
BRD-A14208071-004-19-8	oxyphenonium	cholinergic receptor antagonist	NA
BRD-A14240607-003-26-1	octopamine	trace amine associated receptor agonist	NA
BRD-A14262390-065-01-8	guanadrel	adrenergic inhibitor	NA
BRD-A14316475-001-02-3	SN-6	sodium/calcium exchange inhibitor	NA
BRD-A14344385-001-03-2	IDRA-21	glutamate receptor positive allosteric modulator	NA
BRD-A14395271-074-17-8	mesoridazine	dopamine receptor antagonist	NA
BRD-A14574269-051-02-2	UB-165	acetylcholine receptor agonist	NA
BRD-A14886633-001-01-6	norgestrel	progesterone receptor agonist	NA
BRD-A14941520-051-01-0	dofequidar	MRP inhibitor, P glycoprotein inhibitor	NA
BRD-A14966924-003-07-7	alaproclate	serotonin receptor antagonist	NA
BRD-A15035311-001-01-8	diadenosine-tetraphosphate	adenosine kinase inhibitor	NA
BRD-A15202882-003-02-7	milnacipran	serotonin-norepinephrine reuptake inhibitor (SNRI)	NA
BRD-A15297126-001-04-3	fluocinolone-acetonide	glucocorticoid receptor agonist	NA
BRD-A15397381-001-02-5	L-Cystine	NA	NA
BRD-A15415227-003-02-9	GW-1929	PPAR receptor agonist	NA
BRD-A15435692-003-02-3	BMY-14802	sigma receptor antagonist	NA
BRD-A15530910-001-02-1	SDZ-21009	adrenergic receptor antagonist, serotonin receptor antagonist	NA
BRD-A15909516-001-06-6	rebamipide	free radical scavenger	NA
BRD-A15931911-001-03-8	bucladesine	adenosine receptor agonist, cAMP stimulant	NA
BRD-A16296925-001-01-3	indobufen	cyclooxygenase inhibitor, platelet aggregation inhibitor	NA
BRD-A16347691-001-13-1	thioctic-acid	reducing agent	NA
BRD-A16350940-001-01-9	doramectin	NA	NA
BRD-A16439188-001-01-1	quinestrol	estrogen receptor agonist	NA
BRD-A16665823-001-02-0	butoconazole	bacterial cell wall synthesis inhibitor	NA
BRD-A16694057-001-06-8	BADGE	PPAR receptor antagonist	NA
BRD-A16700644-003-04-4	isoxsuprine	adrenergic receptor agonist	NA
BRD-A16997652-001-02-3	protirelin	thyrotropin releasing hormone receptor agonist	NA
BRD-A17300716-001-01-5	dehydroacetic-acid	NA	NA
BRD-A17407635-001-04-0	alclometasone-dipropionate	glucocorticoid receptor agonist	NA
BRD-A17411484-001-11-9	carprofen	cyclooxygenase inhibitor	NA
BRD-A17428743-003-09-0	BW-723C86	serotonin receptor agonist	NA
BRD-A17453586-003-02-3	MDL-72832	serotonin receptor agonist	NA
BRD-A17462676-003-11-6	bambuterol	adrenergic receptor agonist	NA
BRD-A17655518-001-24-4	ibuprofen	cyclooxygenase inhibitor	NA
BRD-A17846016-001-13-9	trolox	antioxidant	NA
BRD-A17883755-001-06-1	lenalidomide	anticancer agent	NA
BRD-A18043272-001-09-9	phensuximide	succinimide antiepileptic	NA
BRD-A18056626-003-22-3	methacholine	acetylcholine receptor agonist	NA
BRD-A18074780-003-02-0	AGN-192403	imidazoline receptor ligand	NA
BRD-A18233884-003-02-7	bevantolol	adrenergic receptor antagonist	NA
BRD-A18396475-001-15-3	malic-acid	NA	NA
BRD-A18611368-001-01-5	tazobactam	beta lactamase inhibitor	NA
BRD-A18627414-001-04-9	cyanocobalamin	methylmalonyl CoA mutase stimulant, vitamin B	NA
BRD-A18696154-003-22-6	idazoxan	adrenergic receptor antagonist	NA
BRD-A18763547-300-05-5	BAX-channel-blocker	cytochrome C release inhibitor	NA
BRD-A18795974-004-07-3	7-hydroxy-DPAT	dopamine receptor agonist	NA
BRD-A19102171-066-01-4	naltriben	opioid receptor antagonist	NA
BRD-A19195498-050-14-1	trimipramine	norepinephrine reputake inhibitor, tricyclic antidepressant	NA
BRD-A19585813-003-03-3	methylphenidate	dopamine-norepinephrine reuptake inhibitor	NA
BRD-A19633847-050-32-1	perhexiline	carnitine palmitoyltransferase inhibitor	NA
BRD-A19661776-003-27-6	mianserin	serotonin receptor antagonist	NA
BRD-A19736161-001-06-7	ondansetron	serotonin receptor antagonist	NA
BRD-A19795905-001-08-0	atovaquone	mitochondrial electron transport inhibitor	NA
BRD-A19952358-001-11-3	closantel	chitinase inhibitor, NFkB pathway inhibitor	NA
BRD-A19958636-065-04-4	tuaminoheptane	NA	NA
BRD-A20119038-003-07-8	mecamylamine	acetylcholine receptor antagonist	NA
BRD-A20239487-001-24-9	atenolol-(+/-)	adrenergic receptor antagonist	NA
BRD-A20348246-001-15-8	chlormezanone	GABA receptor modulator	NA
BRD-A20550616-001-02-9	halothane	glutamate receptor antagonist	NA
BRD-A20644369-001-08-6	canrenone	mineralocorticoid receptor antagonist	NA
BRD-A20758144-001-04-5	prasterone-acetate	NA	NA
BRD-A20781140-001-01-7	plovamer-acetate	NA	NA
BRD-A20839672-003-01-5	cefmenoxime	bacterial cell wall synthesis inhibitor	NA
BRD-A21276153-001-01-1	2,6-dimethylpiperidine	NA	NA
BRD-A21607826-003-05-1	medetomidine	adrenergic receptor agonist	NA
BRD-A21858158-001-23-5	praziquantel	anthelmintic agent	NA
BRD-A22032524-074-06-5	amlodipine	calcium channel blocker	NA
BRD-A22081593-001-11-1	sulmazole	adenosine receptor antagonist	NA
BRD-A22106989-001-05-0	phenothrin	NA	NA
BRD-A22143024-231-03-8	estropipate	estrogen receptor agonist	NA
BRD-A22152765-003-10-0	tridihexethyl	acetylcholine receptor antagonist	NA
BRD-A22256192-003-22-7	terazosin	adrenergic receptor antagonist	NA
BRD-A22267103-003-13-1	drofenine	NA	NA
BRD-A22305049-003-13-6	benfluorex	gluconeogenesis inhibitor	NA
BRD-A22380646-236-05-8	pantoprazole	ATPase inhibitor	NA
BRD-A22642447-001-01-9	licarbazepine	voltage-gated sodium channel blocker	NA
BRD-A22707317-001-10-8	SB-205384	GABA receptor modulator	NA
BRD-A22769835-300-05-7	homochlorcyclizine	antihistamine	NA
BRD-A22844106-001-26-0	tenoxicam	cyclooxygenase inhibitor	NA
BRD-A23067620-300-01-3	itraconazole	cytochrome P450 inhibitor	NA
BRD-A23072235-050-18-5	pheniramine	histamine receptor antagonist	NA
BRD-A23127772-001-02-3	sclareol	NA	NA
BRD-A23359898-003-10-0	sibutramine	serotonin-norepinephrine reuptake inhibitor (SNRI)	NA
BRD-A23603052-001-03-2	rifampin	RNA polymerase inhibitor	NA
BRD-A24122750-001-03-7	saclofen	GABA receptor antagonist	NA
BRD-A24191444-046-02-1	ifenprodil	adrenergic receptor antagonist, glutamate receptor antagonist	NA
BRD-A24191444-046-03-9	ifenprodil	adrenergic receptor antagonist, glutamate receptor antagonist	NA
BRD-A24228527-213-01-9	ofloxacin	bacterial DNA gyrase inhibitor	NA
BRD-A24284985-001-09-9	anabasine	acetylcholine receptor agonist	NA
BRD-A24297246-001-03-9	troleandomycin	protein synthesis inhibitor	NA
BRD-A24397426-001-10-4	nadifloxacin	bacterial DNA gyrase inhibitor	NA
BRD-A24514565-001-09-7	warfarin	vitamin K antagonist	NA
BRD-A24543851-001-05-7	nornicotine	acetylcholine receptor agonist	NA
BRD-A24560335-300-01-2	efatutazone	PPAR receptor agonist	NA
BRD-A24587114-066-22-5	isoetharine	adrenergic receptor agonist	NA
BRD-A25004090-001-08-4	erastin	ion channel antagonist	NA
BRD-A25143711-001-02-2	hydrocortisone-valerate	glucocorticoid receptor agonist	NA
BRD-A25234499-001-18-3	aminoglutethimide	glucocorticoid receptor antagonist	NA
BRD-A25569250-001-03-3	KI-16425	lysophosphatidic acid receptor antagonist	NA
BRD-A25608658-001-01-1	narasin	antiprotozoal agent	NA
BRD-A25619068-003-03-4	fadrozole	aromatase inhibitor	NA
BRD-A25687296-300-04-3	emetine	protein synthesis inhibitor	NA
BRD-A25800195-001-02-2	L-Cysteinesulfinic-acid	glutamate receptor agonist	NA
BRD-A26032986-050-02-1	zaldaride	calmodulin antagonist	NA
BRD-A26334849-001-06-2	propafenone	antiarrhythmic	NA
BRD-A26384407-001-25-1	chlorthalidone	carbonic anhydrase inhibitor	NA
BRD-A26387268-050-04-4	ergonovine	adrenergic receptor agonist, serotonin receptor agonist	NA
BRD-A26503646-001-16-6	formestane	aromatase inhibitor	NA
BRD-A26690767-066-01-9	saquinavir	HIV protease inhibitor	NA
BRD-A26711594-003-10-6	nicardipine	calcium channel blocker	NA
BRD-A26845397-051-01-9	isamoltane	adrenergic receptor antagonist	NA
BRD-A27143604-001-02-0	diarylpropionitrile	estrogen receptor agonist	NA
BRD-A27290375-330-01-1	atropine	acetylcholine receptor antagonist	NA
BRD-A27370296-001-03-0	cyclandelate	calcium channel blocker	NA
BRD-A27376179-001-01-3	lestaurtinib	FLT3 inhibitor, growth factor receptor inhibitor, JAK inhibitor	NA
BRD-A27732521-003-08-3	tolperisone	voltage-gated sodium channel blocker	NA
BRD-A27883417-300-01-6	alexidine	phosphatidylglycerophosphatase inhibitor	NA
BRD-A27887842-001-04-0	prednisolone	glucocorticoid receptor agonist	NA
BRD-A27924917-001-03-3	2-hydroxysaclofen	GABA receptor antagonist	NA
BRD-A28044053-001-01-7	arotinolol	adrenergic receptor antagonist	NA
BRD-A28301258-001-03-0	salinomycin	NA	NA
BRD-A28301258-001-04-8	salinomycin	NA	NA
BRD-A28318179-003-08-5	aminomethyltransferase	nitric oxide synthase inhibitor	NA
BRD-A28329383-001-02-1	MTPG	glutamate receptor antagonist	NA
BRD-A28467416-002-01-0	PKI-179	mTOR inhibitor, PI3K inhibitor	NA
BRD-A28545468-003-16-6	selegiline	monoamine oxidase inhibitor	NA
BRD-A28856712-003-26-0	tetrahydrozoline	adrenergic receptor agonist	NA
BRD-A28887267-001-19-3	proxyphylline	NA	NA
BRD-A28940325-001-24-0	trichlormethiazide	chloride channel blocker	NA
BRD-A28958257-001-01-2	centpropazine	inositol monophosphatase inhibitor	NA
BRD-A28970875-300-04-9	puromycin	protein synthesis inhibitor	NA
BRD-A29111201-001-04-8	ethisterone	progestogen hormone	NA
BRD-A29260609-003-26-0	acebutolol	adrenergic receptor antagonist	NA
BRD-A29281099-003-03-2	clorprenaline	adrenergic receptor agonist	NA
BRD-A29289453-001-04-7	PCA-4248	platelet activating factor receptor antagonist	NA
BRD-A29349577-001-23-0	dropropizine	antitussive	NA
BRD-A29426959-050-13-2	carbinoxamine	histamine receptor antagonist	NA
BRD-A29485665-001-12-8	bicalutamide	androgen receptor antagonist	NA
BRD-A29520968-001-02-7	acifran	cholesterol inhibitor	NA
BRD-A29623586-001-01-3	anisodamine	lipid peroxidase inhibitor	NA
BRD-A29644307-050-17-0	nomifensine	dopamine uptake inhibitor, noradrenaline uptake inhibitor	NA
BRD-A29700858-304-01-8	carbenoxolone	11-beta hydroxysteroid dehydrogenase inhibitor	NA
BRD-A29700858-304-02-6	carbenoxolone	11-beta hydroxysteroid dehydrogenase inhibitor	NA
BRD-A29731977-001-04-5	17-hydroxyprogesterone-caproate	progesterone receptor agonist	NA
BRD-A29734509-011-13-6	disopyramide	sodium channel blocker	NA
BRD-A29844814-300-01-5	ABT-202	acetylcholine receptor agonist	NA
BRD-A29854054-236-12-6	lorglumide	CCK receptor antagonist	NA
BRD-A29944538-003-08-3	proxodolol	adrenergic receptor antagonist	NA
BRD-A30051119-002-01-8	amikacin	bacterial 30S ribosomal subunit inhibitor	NA
BRD-A30205217-001-11-2	ethotoin	hydantoin antiepileptic	NA
BRD-A30403214-001-03-3	edelfosine	phospholipase inhibitor	NA
BRD-A30582499-003-05-1	tiletamine	glutamate receptor antagonist	NA
BRD-A30590053-003-02-9	MR-16728	acetylcholine release enhancer	NA
BRD-A30655177-001-14-0	LFM-A13	Bruton's tyrosine kinase (BTK) inhibitor	NA
BRD-A30693873-003-12-8	diperodon	local anesthetic	NA
BRD-A30703952-201-01-2	ganglioside-gm1	NA	NA
BRD-A30815329-001-10-5	felodipine	calcium channel blocker	NA
BRD-A30886737-001-02-9	florfenicol	protein synthesis inhibitor	NA
BRD-A30984645-001-01-5	GDC-0834	Bruton's tyrosine kinase (BTK) inhibitor	NA
BRD-A31095847-001-02-3	mozavaptan	vasopressin receptor antagonist	NA
BRD-A31159102-003-30-4	fluoxetine	selective serotonin reuptake inhibitor (SSRI)	NA
BRD-A31454688-001-01-6	monostearin	NA	NA
BRD-A31521121-001-26-4	methocarbamol	muscle relaxant	NA
BRD-A31564021-001-01-8	isoflurane	inhaled anaesthetic	NA
BRD-A31800922-003-25-1	procyclidine	acetylcholine receptor antagonist	NA
BRD-A31811760-001-06-7	miltefosine	membrane integrity inhibitor	NA
BRD-A31990649-304-02-3	adenosine-triphosphate	adenosine receptor agonist	NA
BRD-A32172948-001-07-6	methiopril	angiotensin converting enzyme inhibitor	NA
BRD-A32269193-001-01-5	VGX-1027	tumor necrosis factor receptor antagonist	NA
BRD-A32505112-001-04-4	trandolapril	angiotensin converting enzyme inhibitor	NA
BRD-A32597168-001-03-6	letosteine	mucolytic agent	NA
BRD-A32673558-003-03-9	aceclidine	acetylcholine receptor agonist	NA
BRD-A32988684-003-08-7	heptaminol	vasoconstrictor	NA
BRD-A33084557-001-06-6	tioconazole	sterol demethylase inhibitor	NA
BRD-A33168282-003-18-0	sotalol	adrenergic receptor antagonist	NA
BRD-A33447119-001-10-8	oxfendazole	anthelmintic agent	NA
BRD-A33514596-003-01-2	N-benzylnaltrindole	opioid receptor antagonist	NA
BRD-A33692381-001-01-9	zidovudine	nucleoside reverse transcriptase inhibitor	NA
BRD-A33697453-008-02-4	fenticonazole	bacterial cell wall synthesis inhibitor	NA
BRD-A33711280-003-03-1	metixene	acetylcholine receptor antagonist	NA
BRD-A34006693-001-15-4	suprofen	cyclooxygenase inhibitor	NA
BRD-A34205397-001-04-5	suloctidil	adrenergic receptor antagonist	NA
BRD-A34255068-001-34-5	rolipram	phosphodiesterase inhibitor	NA
BRD-A34358106-003-01-6	sarpogrelate	serotonin receptor antagonist	NA
BRD-A34716233-004-03-5	AMPA-(RS)	glutamate receptor agonist	NA
BRD-A34751532-001-06-9	homosalate	HSP inducer	NA
BRD-A35379661-001-04-6	sphingosylphosphorylcholine	gene expression stimulant	NA
BRD-A35623999-001-05-7	CGP-37157	mitochondrial Na+/Ca2+ exchanger antagonist, sodium/calcium exchange inhibitor	NA
BRD-A35868371-005-01-6	troventol	NA	NA
BRD-A35912562-001-02-8	pregnenolone-succinate	GABA receptor negative allosteric modulator	NA
BRD-A35989968-001-04-2	megestrol-acetate	progesterone receptor agonist	NA
BRD-A36010170-001-04-0	amcinonide	glucocorticoid receptor agonist	NA
BRD-A36057565-001-01-0	bruceantin	protein synthesis inhibitor	NA
BRD-A36074203-003-07-6	remacemide	glutamate receptor antagonist	NA
BRD-A36217750-001-16-3	sulfinpyrazone	uricosuric blocker	NA
BRD-A36267905-003-18-4	buphenine	adrenergic receptor agonist	NA
BRD-A36318220-001-08-8	necrostatin-1	RIPK inhibitor	NA
BRD-A36331462-001-02-1	oprozomib	proteasome inhibitor	NA
BRD-A36456202-001-01-3	colistin-b-sulfate	bacterial permeability inducer	NA
BRD-A37288617-003-02-2	amfepramone	adrenergic receptor agonist	NA
BRD-A37347161-003-02-6	BRL-52537	opioid receptor agonist	NA
BRD-A37390343-003-03-5	amorolfine	membrane integrity inhibitor	NA
BRD-A37441042-003-04-8	tulobuterol	adrenergic receptor agonist	NA
BRD-A37492983-001-10-3	iocetamic-acid	radiopaque medium	NA
BRD-A37704979-001-10-7	SB-203580	p38 MAPK inhibitor	NA
BRD-A38076815-003-10-3	glafenine	DeltaF508-CFTR Correctors	NA
BRD-A38218502-001-01-2	metenkephalin	immunostimulant	NA
BRD-A38350138-001-04-9	ketoconazole	sterol demethylase inhibitor	NA
BRD-A38592941-001-02-7	timonacic	antioxidant	NA
BRD-A38747044-001-02-3	KU14R	imidazoline receptor antagonist	NA
BRD-A39052811-048-11-0	mosapride	serotonin receptor agonist	NA
BRD-A39189014-003-22-7	methoxamine	adrenergic receptor agonist	NA
BRD-A39230911-001-10-2	chlorphensin-carbamate	muscle relaxant	NA
BRD-A39255369-001-03-1	DCPIB	chloride channel blocker, gap junction modulator, glutamate inhibitor	NA
BRD-A39390670-236-10-7	rabeprazole	ATPase inhibitor, gastrin inhibitor	NA
BRD-A39791822-001-05-1	hydroxyprogesterone	progesterone receptor agonist	NA
BRD-A40084411-003-07-7	CGP-12177	adrenergic receptor agonist	NA
BRD-A40413915-003-01-2	NTNCB	neuropeptide receptor antagonist	NA
BRD-A40639672-234-18-0	ketorolac	cyclooxygenase inhibitor	NA
BRD-A40777960-001-04-2	aminohydroxybutyric-acid	NA	NA
BRD-A40787240-066-04-6	gemifloxacin	bacterial DNA gyrase inhibitor	NA
BRD-A40940854-001-01-1	ibuproxam	cyclooxygenase inhibitor, prostaglandin inhibitor	NA
BRD-A41250306-001-11-7	cyclopenthiazide	thiazide diuretic	NA
BRD-A41304429-001-14-8	practolol	adrenergic receptor antagonist	NA
BRD-A41385909-001-01-3	bornyl-acetate	NA	NA
BRD-A41450521-075-10-8	tosufloxacin	bacterial DNA gyrase inhibitor	NA
BRD-A41451487-001-11-2	PK-11195	benzodiazepine receptor antagonist	NA
BRD-A41692738-001-07-6	TGX-221	PI3K inhibitor	NA
BRD-A41714661-001-02-0	bilobalide	GABA receptor modulator	NA
BRD-A41774846-001-01-4	algestone-acetophenide	NA	NA
BRD-A41995253-001-04-5	brucine	glycine receptor antagonist	NA
BRD-A42167015-003-10-2	carteolol	adrenergic receptor antagonist	NA
BRD-A42270467-001-04-4	tenatoprazole	ATPase inhibitor	NA
BRD-A42553870-001-14-3	L-152804	neuropeptide receptor antagonist	NA
BRD-A42571354-300-12-0	cetirizine	histamine receptor antagonist	NA
BRD-A42628519-001-12-4	iopanic-acid	thyroid hormone inhibitor	NA
BRD-A42699921-001-02-8	teriflunomide	dihydroorotate dehydrogenase inhibitor	NA
BRD-A42699921-001-03-6	teriflunomide	dihydroorotate dehydrogenase inhibitor	NA
BRD-A42746051-001-02-9	melengestrol-acetate	progesterone receptor agonist	NA
BRD-A42759514-001-20-5	ornidazole	antiprotozoal agent	NA
BRD-A43082461-001-06-3	linalool	anticonvulsant	NA
BRD-A43082555-001-01-1	loxoprofen	cyclooxygenase inhibitor, prostanoid receptor antagonist	NA
BRD-A43082555-001-02-9	loxoprofen	cyclooxygenase inhibitor, prostanoid receptor antagonist	NA
BRD-A43435802-001-02-0	mercaptosuccinic-acid	NA	NA
BRD-A43598550-001-09-4	3-alpha-Hydroxy-5-beta-androstan-17-one	NA	NA
BRD-A43671941-003-11-9	oxprenolol	adrenergic receptor antagonist	NA
BRD-A43809092-003-02-1	clobutinol	antitussive	NA
BRD-A43882281-001-15-5	pinacidil	ATP channel activator, potassium channel activator	NA
BRD-A43885598-001-08-1	SID-7969543	steroidogenic factor antagonist	NA
BRD-A43930669-003-02-8	L-368899	oxytocin receptor antagonist	NA
BRD-A43999749-004-04-1	homatropine-methylbromide	acetylcholine receptor antagonist	NA
BRD-A44008656-036-25-8	doxylamine	histamine receptor antagonist	NA
BRD-A44090213-001-25-6	indoprofen	cyclooxygenase inhibitor, prostanoid receptor antagonist	NA
BRD-A44133049-003-07-8	azasetron	serotonin receptor antagonist	NA
BRD-A44448661-001-04-8	pentobarbital	barbiturate antiepileptic, GABA receptor modulator	NA
BRD-A44500574-001-01-8	FLI-06	notch signaling inhibitor	NA
BRD-A44696962-001-01-4	acetyl-11-keto-beta-boswellic-acid	lipoxygenase inhibitor	NA
BRD-A44863528-001-13-2	proglumide	CCK receptor antagonist	NA
BRD-A44936478-001-01-1	cephalosporin-c-zn	bacterial cell wall synthesis inhibitor	NA
BRD-A45044890-236-02-3	methylprednisolone-sodium-succinate	glucocorticoid receptor agonist	NA
BRD-A45107007-001-03-4	salubrinal	eukaryotic translation initiation factor inhibitor	NA
BRD-A45153512-001-01-0	bimatoprost	prostanoid receptor agonist	NA
BRD-A45498368-001-07-1	WYE-125132	mTOR inhibitor	NA
BRD-A45543382-001-10-0	metrizamide	radiopaque medium	NA
BRD-A45869167-001-10-0	sal003	eukaryotic translation initiation factor inhibitor	NA
BRD-A45889380-300-07-1	mepacrine	cytokine production inhibitor, NFkB pathway inhibitor, TP53 activator	NA
BRD-A45906415-001-01-9	K-MAP	NA	NA
BRD-A46066006-004-22-6	clidinium	acetylcholine receptor antagonist	NA
BRD-A46179541-311-02-0	doxapram	potassium channel blocker	NA
BRD-A46186775-369-02-0	hydrocortisone-phosphate	NA	NA
BRD-A46393198-003-16-6	tetramisole	immunostimulant	NA
BRD-A46717658-236-02-5	azlocillin	bacterial cell wall synthesis inhibitor	NA
BRD-A46813902-001-01-6	iododexetimide	acetylcholine receptor antagonist	NA
BRD-A46876182-003-02-8	levobunolol-(+/-)	adrenergic receptor antagonist	NA
BRD-A47342814-003-01-8	naltrindole	opioid receptor antagonist	NA
BRD-A47364545-003-02-6	SK&F-10047-(+)	sigma receptor agonist	NA
BRD-A47449001-004-13-7	ipratropium	acetylcholine receptor antagonist	NA
BRD-A47494775-003-11-3	dipivefrine	adrenergic receptor agonist	NA
BRD-A47598013-004-16-0	citalopram	selective serotonin reuptake inhibitor (SSRI)	NA
BRD-A47706533-001-02-6	buthionine-sulfoximine	glutathione transferase inhibitor	NA
BRD-A47790386-001-03-6	balofloxacin	bacterial DNA gyrase inhibitor	NA
BRD-A47884604-051-01-2	cyanopindolol	adrenergic receptor antagonist	NA
BRD-A48015106-004-08-9	8-hydroxy-DPAT	serotonin receptor agonist	NA
BRD-A48180038-003-24-3	trihexyphenidyl	acetylcholine receptor antagonist	NA
BRD-A48237631-001-04-8	mitomycin-c	DNA alkylating agent, DNA synthesis inhibitor	NA
BRD-A48261811-001-08-1	argatroban	thrombin inhibitor	NA
BRD-A48300215-001-04-8	ajmaline	sodium channel blocker	NA
BRD-A48430263-003-17-2	pioglitazone	insulin sensitizer, PPAR receptor agonist	NA
BRD-A48720949-001-04-0	testosterone-propionate	androgen receptor agonist	NA
BRD-A49035384-003-28-9	methacycline	protein synthesis inhibitor	NA
BRD-A49035384-003-30-5	methacycline	protein synthesis inhibitor	NA
BRD-A49046702-003-08-3	SKF-89976A	GABA uptake inhibitor	NA
BRD-A49160188-003-12-7	donepezil	acetylcholinesterase inhibitor	NA
BRD-A49172652-001-27-1	lansoprazole	ATPase inhibitor	NA
BRD-A49225603-045-10-0	alimemazine	histamine receptor agonist	NA
BRD-A49358627-001-14-6	ciprofibrate	PPAR receptor agonist	NA
BRD-A49399758-015-01-8	desmopressin-acetate	vasopressin receptor agonist	NA
BRD-A49447682-001-02-4	desoximetasone	glucocorticoid receptor agonist	NA
BRD-A49544621-003-02-8	AC-7954-(+/-)	urotensin receptor agonist	NA
BRD-A49622760-001-01-9	faropenem	lactamase inhibitor	NA
BRD-A49765801-001-04-1	fludroxycortide	glucocorticoid receptor agonist	NA
BRD-A49838158-001-01-1	phenprocoumon	vitamin K antagonist	NA
BRD-A49906757-004-09-8	scopolamine-n-oxide	acetylcholine receptor antagonist	NA
BRD-A50028488-001-01-6	TCS2002	glycogen synthase kinase inhibitor	NA
BRD-A50049929-001-01-9	oxazepam	GABA benzodiazepine site receptor agonist	NA
BRD-A50064262-001-04-7	flumethasone-pivalate	glucocorticoid receptor agonist	NA
BRD-A50157456-065-20-6	terbutaline	adrenergic receptor agonist	NA
BRD-A50311610-300-10-4	meclizine	constitutive androstane receptor (CAR) agonist	NA
BRD-A50675702-001-07-1	fipronil	chloride channel blocker, GABA gated chloride channel blocker	NA
BRD-A50684349-003-02-9	fenoldopam	dopamine receptor agonist	NA
BRD-A50737080-001-03-0	CGK-733	ATM kinase inhibitor, ATR kinase inhibitor	NA
BRD-A50764878-003-02-8	MDL-73005EF	serotonin receptor antagonist	NA
BRD-A50922295-001-01-3	valganciclovir	DNA synthesis inhibitor	NA
BRD-A50998626-001-02-1	palomid-529	AKT inhibitor, mTOR inhibitor	NA
BRD-A51078674-003-01-0	diclofensine	dopamine reuptake inhibitor	NA
BRD-A51355958-003-01-9	nebracetam	acetylcholine receptor agonist	NA
BRD-A51382177-236-03-0	fosinopril	angiotensin converting enzyme inhibitor	NA
BRD-A51407134-001-01-9	2-octyldodecan-1-ol	NA	NA
BRD-A51571244-001-01-9	hypoestoxide	IKK inhibitor	NA
BRD-A51713165-003-02-6	3-CPMT	dopamine reuptake inhibitor	NA
BRD-A51714012-003-13-6	venlafaxine	adrenergic inhibitor, norepinephrine reuptake inhibitor, serotonin-norepinephrine reuptake inhibitor (SNRI)	NA
BRD-A51747092-003-03-0	moprolol	adrenergic receptor antagonist	NA
BRD-A51820102-008-28-9	econazole	lanosterol demethylase inhibitor, sterol demethylase inhibitor	NA
BRD-A51829654-003-07-7	BRL-15572	serotonin receptor antagonist	NA
BRD-A51831848-001-01-7	enflurane	membrane permeability inhibitor	NA
BRD-A51964809-003-12-6	halofantrine	antimalarial agent	NA
BRD-A52460047-001-01-3	methylatropine-nitrate	acetylcholine receptor antagonist	NA
BRD-A52588987-004-08-2	SKF-83566	dopamine receptor antagonist	NA
BRD-A52660433-066-02-1	tetrindole	monoamine oxidase inhibitor	NA
BRD-A52922642-001-03-7	gallopamil	L-type calcium channel blocker	NA
BRD-A53037217-001-02-0	BTZ043-racemate	DPRE1 inhibitor	NA
BRD-A53037300-001-01-0	2-fluoro-2-deoxy-D-galactose	NA	NA
BRD-A53134341-001-03-2	Ro-106-9920	NFkB pathway inhibitor	NA
BRD-A53151380-001-01-2	prednisolone-tebutate	anti-inflammatory agent	NA
BRD-A53539450-004-01-7	neo-gilurytmal	NA	NA
BRD-A53561827-004-23-1	pipenzolate	cholinergic receptor antagonist	NA
BRD-A53566267-001-01-9	anecortave-acetate	angiogenesis inhibitor	NA
BRD-A53576514-048-14-3	orphenadrine	acetylcholine receptor antagonist	NA
BRD-A53813595-001-01-8	PGL5001	JNK inhibitor	NA
BRD-A53951045-004-01-6	butylscopolamine-bromide	cholinergic receptor antagonist	NA
BRD-A53952395-003-25-1	prilocaine	local anesthetic	NA
BRD-A54236247-003-04-3	ephedrine-(racemic)	adrenergic receptor agonist	NA
BRD-A54275602-001-01-0	lanoconazole	sterol demethylase inhibitor	NA
BRD-A54490543-066-11-9	pirlindole	monoamine oxidase inhibitor	NA
BRD-A55272860-001-14-6	sulpiride	dopamine receptor antagonist	NA
BRD-A55272860-001-15-3	sulpiride	dopamine receptor antagonist	NA
BRD-A55312468-001-04-7	k-strophanthidin	ATPase inhibitor	NA
BRD-A55393291-001-09-9	testosterone	androgen receptor agonist	NA
BRD-A55455283-001-01-3	2-ethyl-1,3-hexanediol	NA	NA
BRD-A55464252-001-01-2	3-(4-methylbenzylidene)camphor	endocrine disruptor	NA
BRD-A55469827-001-07-4	mephenesin	muscle relaxant	NA
BRD-A55484088-050-02-5	BNTX	opioid receptor antagonist	NA
BRD-A55664972-236-02-6	sodium-tetradecyl-sulfate	NA	NA
BRD-A55913614-316-09-6	primaquine	antimalarial agent, DNA inhibitor	NA
BRD-A55962179-001-22-1	omeprazole	ATPase inhibitor	NA
BRD-A56085258-001-01-8	LGX818	RAF inhibitor	NA
BRD-A56152450-001-02-0	dimercaprol	chelating agent	NA
BRD-A56359832-001-11-1	zileuton	leukotriene synthesis inhibitor, lipoxygenase inhibitor	NA
BRD-A56371469-001-03-3	AGI-5198	isocitrate dehydrogenase inhibitor	NA
BRD-A56592690-001-04-3	PX-12	thioredoxin inhibitor	NA
BRD-A56675431-001-12-3	althiazide	diuretic	NA
BRD-A56858165-001-04-4	cefadroxil	bacterial cell wall synthesis inhibitor	NA
BRD-A56987319-001-12-9	SQ-22536	adenylyl cyclase inhibitor	NA
BRD-A57133233-003-11-0	chlorcyclizine	histamine receptor antagonist	NA
BRD-A57382968-001-29-0	piroxicam	cyclooxygenase inhibitor	NA
BRD-A57592049-001-01-6	methsuximide	T-type calcium channel binder	NA
BRD-A57798112-001-03-7	PD-318088	MEK inhibitor	NA
BRD-A57798559-004-02-3	bicuculline-methochloride-(-)	GABA receptor antagonist	NA
BRD-A57833392-001-01-7	oxymatrine	NA	NA
BRD-A57886255-001-01-1	golgicide-a	ARF inhibitor	NA
BRD-A57900429-003-05-8	hydrastinine	haemostatic agent	NA
BRD-A57957888-001-08-0	citiolone	lipotropic, mucolytic agent	NA
BRD-A58048407-001-18-8	nimodipine	calcium channel blocker	NA
BRD-A58564983-001-04-6	selamectin	nematocide	NA
BRD-A58955223-001-03-8	sulforaphane	anticancer agent, aryl hydrocarbon receptor antagonist	NA
BRD-A59001851-001-02-1	ginkgolide-b	platelet activating factor receptor antagonist	NA
BRD-A59174698-003-18-5	ritodrine	adrenergic receptor agonist	NA
BRD-A59198242-003-02-9	viloxazine	norepinephrine reuptake inhibitor	NA
BRD-A59303141-001-10-4	quinethazone	thiazide diuretic	NA
BRD-A59337442-051-05-3	xamoterol	adrenergic receptor agonist	NA
BRD-A59413292-001-08-2	dexpanthenol	NA	NA
BRD-A59709458-001-01-8	PHCCC	glutamate receptor agonist	NA
BRD-A60197193-001-14-6	amisulpride	dopamine receptor antagonist	NA
BRD-A60217728-001-11-2	iohexol	radiopaque medium	NA
BRD-A60594020-034-01-1	8-hydroxy-PIPAT	dopamine receptor ligand	NA
BRD-A60786380-412-01-5	sodium-stibogluconate	tyrosine phosphatase inhibitor	NA
BRD-A61154809-001-15-9	gliclazide	ATP channel blocker, insulin secretagogue	NA
BRD-A61194565-003-27-0	benserazide	DOPA decarboxylase inhibitor	NA
BRD-A61221616-001-04-3	medroxyprogesterone-acetate	progesterone receptor agonist	NA
BRD-A61392169-001-02-7	eliprodil	glutamate receptor antagonist	NA
BRD-A61676498-001-06-6	climbazole	enzyme inducer	NA
BRD-A61793559-001-15-6	metolazone	carbonic anhydrase inhibitor	NA
BRD-A61850409-001-10-7	alpha-tochopheryl-acetate	antioxidant	NA
BRD-A62021152-003-03-4	WAY-161503	serotonin receptor agonist	NA
BRD-A62057054-001-03-1	MDL-11939	serotonin receptor antagonist	NA
BRD-A62071884-001-04-6	siguazodan	phosphodiesterase inhibitor	NA
BRD-A62209527-001-04-5	ZM-226600	Kir6 channel (KATP) activator	NA
BRD-A62421304-004-18-9	mepenzolate	acetylcholine receptor antagonist	NA
BRD-A62428732-300-06-3	hydroxyzine	antihistamine	NA
BRD-A62731508-001-05-8	cortisone	glucocorticoid receptor agonist	NA
BRD-A63310107-001-04-8	miglitol	glucosidase inhibitor	NA
BRD-A63444178-001-01-5	ME0328	PARP inhibitor	NA
BRD-A63546914-003-02-0	Ro-04-5595	NA	NA
BRD-A63675168-001-01-6	brivudine	DNA directed DNA polymerase inhibitor	NA
BRD-A63752151-001-01-2	fidarestat	aldose reductase inhibitor	NA
BRD-A63780829-001-11-4	hyperin	aldose reductase inhibitor	NA
BRD-A64011898-001-01-0	androstenone	steroid	NA
BRD-A64064900-001-02-3	sangivamycin	DNA inhibitor	NA
BRD-A64092382-003-18-3	mexiletine	sodium channel blocker	NA
BRD-A64125466-236-04-6	dehydrocholate	NA	NA
BRD-A64227845-004-09-3	SKF-77434	dopamine receptor agonist	NA
BRD-A64242993-001-05-6	lanatoside-c	cardiac glycoside	NA
BRD-A64406146-001-01-2	timofibrate	cholesterol inhibitor, lipase clearing factor inhibitor	NA
BRD-A64553394-001-04-4	DPI-201106	sodium channel activator	NA
BRD-A64610707-001-04-4	pranoprofen	cyclooxygenase inhibitor	NA
BRD-A64698388-003-01-7	levo-phencynonate	acetylcholine receptor antagonist	NA
BRD-A64743628-001-01-5	isometheptene-mucate	NA	NA
BRD-A64808605-003-02-7	AH11110	adrenergic receptor ligand	NA
BRD-A64977602-001-15-9	mirtazapine	adrenergic receptor antagonist, serotonin receptor antagonist	NA
BRD-A65013509-003-24-4	oxybutynin	acetylcholine receptor antagonist	NA
BRD-A65051990-001-12-9	acenocoumarol	vitamin K antagonist	NA
BRD-A65145453-001-06-1	ATPA	glutamate receptor agonist	NA
BRD-A65248799-001-01-7	EMD-53998	phosphodiesterase inhibitor	NA
BRD-A65280694-003-13-7	molindone	dopamine receptor antagonist	NA
BRD-A65440446-001-04-1	cimaterol	adrenergic receptor agonist	NA
BRD-A65449987-001-10-4	flunisolide	cytochrome P450 inhibitor	NA
BRD-A65597028-003-07-3	RX-821002	adrenergic receptor antagonist	NA
BRD-A65615053-003-02-2	zacopride	serotonin receptor antagonist	NA
BRD-A65671304-001-07-5	candesartan-cilextil	angiotensin receptor antagonist	NA
BRD-A65767837-001-04-4	hydrocortisone-acetate	glucocorticoid receptor agonist	NA
BRD-A65797496-048-09-3	deptropine	histamine receptor antagonist	NA
BRD-A65818372-001-05-3	ioversol	radiopaque medium	NA
BRD-A66116161-001-02-3	AM-1241	cannabinoid receptor agonist	NA
BRD-A66419424-001-02-4	ixazomib-citrate	proteasome inhibitor	NA
BRD-A66435872-332-01-8	HTMT	histamine receptor agonist	NA
BRD-A66869276-001-02-9	diflorasone-diacetate	glucocorticoid receptor agonist	NA
BRD-A66920069-001-01-3	fenigam	benzodiazepine receptor agonist	NA
BRD-A66966115-001-01-0	NM107	RNA polymerase inhibitor	NA
BRD-A67006024-001-04-8	SNAP	nitric oxide donor	NA
BRD-A67060370-001-02-9	albendazole-oxide	anthelmintic agent	NA
BRD-A67097164-001-18-7	ifosfamide	DNA alkylating agent	NA
BRD-A67101513-001-03-7	hygromycin-b	polypeptide synthesis inhibitor	NA
BRD-A67181951-001-01-2	gadobutrol	radiopaque medium	NA
BRD-A67363467-001-01-3	dihydrostreptomycin	bacterial 30S ribosomal subunit inhibitor	NA
BRD-A67482312-001-02-6	4-P-PDOT	melatonin receptor antagonist	NA
BRD-A67514145-003-05-8	furaltadone	bacterial DNA inhibitor	NA
BRD-A67516570-001-02-8	lafutidine	histamine receptor antagonist	NA
BRD-A67521319-001-01-6	pimonidazole	NA	NA
BRD-A67616246-001-07-9	levomequitazine	histamine receptor antagonist	NA
BRD-A67748489-001-10-0	K-858	kinesin-like spindle protein inhibitor	NA
BRD-A67862938-034-14-9	naftidrofuryl	adrenergic receptor antagonist	NA
BRD-A67975844-001-01-8	NSC-405020	matrix metalloprotease inhibitor	NA
BRD-A68083442-001-01-6	pranidipine	calcium channel blocker	NA
BRD-A68281735-001-18-6	REV-5901	leukotriene receptor antagonist, lipoxygenase inhibitor	NA
BRD-A68304895-003-02-2	BTS-54505	dopamine reuptake inhibitor	NA
BRD-A68464583-001-02-5	mazindol	dopamine reuptake inhibitor, selective serotonin reuptake inhibitor (SSRI)	NA
BRD-A68493689-001-01-9	simeprevir	HCV inhibitor	NA
BRD-A68509429-003-03-9	ethylnorepinephrine	bronchodilator	NA
BRD-A68589262-001-04-3	troxipide	glucosamine synthetase stimulant	NA
BRD-A68631409-001-05-4	evodiamine	ATPase inhibitor, TRPV agonist	NA
BRD-A68723818-050-32-5	brompheniramine	histamine receptor antagonist	NA
BRD-A68888262-003-15-1	azelastine	histamine receptor antagonist	NA
BRD-A68942014-003-01-7	amitifadine	serotonin transporter (SERT) inhibitor	NA
BRD-A68969091-001-12-7	echinomycin	DNA intercalating agent	NA
BRD-A69275535-001-01-5	pinitol	gamma secretase inhibitor	NA
BRD-A69636825-003-04-7	diltiazem	calcium channel blocker	NA
BRD-A69651145-003-07-2	minocycline	bacterial 30S ribosomal subunit inhibitor	NA
BRD-A69777949-001-24-2	flumequine	topoisomerase inhibitor	NA
BRD-A69815203-001-07-6	cyclosporin-a	calcineurin inhibitor	NA
BRD-A69917777-065-02-2	aminopentamide	acetylcholine receptor antagonist	NA
BRD-A70083328-001-23-5	secnidazole	acetylcholinesterase inhibitor, microtubule inhibitor	NA
BRD-A70083328-001-24-3	secnidazole	acetylcholinesterase inhibitor, microtubule inhibitor	NA
BRD-A70268693-050-01-2	PG-9	acetylcholine receptor agonist	NA
BRD-A70407468-001-02-0	PSB-36	adenosine receptor antagonist	NA
BRD-A70514680-003-11-2	articaine	local anesthetic	NA
BRD-A70649075-008-30-8	sulconazole	sterol demethylase inhibitor	NA
BRD-A70858459-001-01-7	estramustine	DNA alkylating agent	NA
BRD-A70998768-004-01-1	pinaverium	T-type calcium channel blocker	NA
BRD-A71033472-003-23-9	fendiline	calcium channel blocker	NA
BRD-A71157293-003-10-0	fursultiamine	vitamin B	NA
BRD-A71262238-001-08-4	nafadotride	dopamine receptor antagonist	NA
BRD-A71407503-001-01-8	inimur	other antifungal	NA
BRD-A71725768-001-01-3	metoxibutropate	cyclooxygenase inhibitor	NA
BRD-A71774530-001-05-9	lufenuron	chitin inhibitor	NA
BRD-A72066420-001-04-5	mifobate	PPAR receptor antagonist	NA
BRD-A72212290-300-01-4	eprazinone	mucolytic agent	NA
BRD-A72309220-001-04-1	metergoline	dopamine receptor agonist, serotonin receptor antagonist	NA
BRD-A72390365-001-15-2	choline-alfoscerate	acetylcholine precursor	NA
BRD-A72483914-001-03-7	spiroxatrine	serotonin receptor antagonist	NA
BRD-A72703248-003-04-9	SKF-96365	calcium channel blocker	NA
BRD-A72711497-236-03-8	lasalocid	bacterial permeability inducer	NA
BRD-A72716251-001-01-5	peruvoside	cardiac glycoside	NA
BRD-A72767275-003-01-6	nalmefene	opioid receptor antagonist	NA
BRD-A73368467-003-17-6	fexofenadine	histamine receptor antagonist	NA
BRD-A73427433-240-01-3	adaprev	TGF beta receptor inhibitor	NA
BRD-A73556557-001-06-4	tagatose	phosphorylase inhibitor	NA
BRD-A73709786-001-01-3	LB-100	protein phosphatase inhibitor	NA
BRD-A73871920-236-03-6	nanchangmycin	other antibiotic	NA
BRD-A73908300-001-06-7	EX-527	SIRT inhibitor	NA
BRD-A73930134-001-03-0	5-hydroxytryptophan	neurotransmitter	NA
BRD-A74208568-003-01-5	CGP-54626	GABA receptor antagonist	NA
BRD-A74387232-001-02-5	PMPA	glutamate receptor antagonist	NA
BRD-A74391928-051-01-3	ibutilide	potassium channel blocker	NA
BRD-A74391928-051-02-1	ibutilide	potassium channel blocker	NA
BRD-A74667430-001-23-6	etodolac	cyclooxygenase inhibitor	NA
BRD-A74765037-001-01-1	estradiol-benzoate	contraceptive agent	NA
BRD-A74975734-004-10-7	homatropine	acetylcholine receptor antagonist	NA
BRD-A74980173-001-11-9	gatifloxacin	bacterial DNA gyrase inhibitor	NA
BRD-A75140635-003-10-9	isoquinoline,-6,7-dimethoxy-1-methyl-1,2,3,4-tetrahydro,	NA	NA
BRD-A75305484-001-01-3	anidulafungin	fungal 1,3-beta-D-glucan synthase inhibitor	NA
BRD-A75369945-001-01-2	vitamin-b12	NA	NA
BRD-A75479906-001-02-4	rimantadine	antiviral, RNA synthesis inhibitor	NA
BRD-A75552914-001-15-0	isoxicam	cyclooxygenase inhibitor	NA
BRD-A75726477-003-21-3	clenbuterol	adrenergic receptor agonist	NA
BRD-A75769826-003-02-1	SDM25N	opioid receptor antagonist	NA
BRD-A75817871-001-06-7	blebbistatin-(+/-)	ATPase inhibitor	NA
BRD-A75850590-213-01-0	lomefloxacin	bacterial DNA gyrase inhibitor	NA
BRD-A75919782-399-02-6	leucovorin	folate receptor ligand	NA
BRD-A76672327-003-02-0	clindamycin-palmitate	bacterial 50S ribosomal subunit inhibitor	NA
BRD-A77218119-001-03-5	SYM-2206	glutamate receptor antagonist	NA
BRD-A77291778-003-22-0	cyclopentolate	acetylcholine receptor antagonist	NA
BRD-A77577770-003-08-9	palmitoylcarnitine	protein kinase inhibitor	NA
BRD-A78093359-001-06-3	MRS1845	calcium channel blocker	NA
BRD-A78195072-001-06-2	imexon	apoptosis stimulant, ribonucleotide reductase inhibitor	NA
BRD-A78322124-003-14-0	dobutamine	adrenergic receptor agonist	NA
BRD-A78341343-001-01-6	regadenoson	adenosine receptor agonist	NA
BRD-A78377521-001-05-5	monastrol	kinesin inhibitor	NA
BRD-A78391468-001-02-8	prednisolone-hemisuccinate	glucocorticoid receptor agonist	NA
BRD-A78588743-001-03-4	editol	NA	NA
BRD-A78723049-001-01-2	cefotetan	bacterial cell wall synthesis inhibitor	NA
BRD-A78877355-001-03-0	nefopam	cyclooxygenase inhibitor	NA
BRD-A78952587-001-01-5	A740003	purinergic receptor antagonist	NA
BRD-A79431551-001-01-1	3-deazaadenosine	adenosylhomocysteinase inhibitor	NA
BRD-A79672927-001-20-7	tropicamide	acetylcholine receptor antagonist	NA
BRD-A79768653-001-12-0	sirolimus	mTOR inhibitor	NA
BRD-A79803969-003-16-1	memantine	glutamate receptor antagonist	NA
BRD-A79981887-003-16-4	midodrine	adrenergic receptor agonist	NA
BRD-A80017228-001-25-7	bendroflumethiazide	sodium/potassium/chloride transporter inhibitor	NA
BRD-A80213327-305-08-3	NSC-23766	Ras GTPase inhibitor	NA
BRD-A80871782-004-06-9	hydroxyamphetamine	trace amine associated receptor agonist	NA
BRD-A80908310-003-13-8	cloperastine	antitussive	NA
BRD-A81129465-001-03-8	fenoprofen	prostaglandin inhibitor	NA
BRD-A81233518-004-16-1	glycopyrrolate	acetylcholine receptor antagonist	NA
BRD-A81370665-001-03-6	BI-D1870	ribosomal protein inhibitor	NA
BRD-A81513827-001-03-6	saxagliptin	dipeptidyl peptidase inhibitor	NA
BRD-A81541225-001-06-8	oligomycin-a	ATP synthase inhibitor, ATPase inhibitor	NA
BRD-A81615860-003-01-7	fenclonine-(+/-)	tryptophan hydroxylase inhibitor	NA
BRD-A82035391-001-02-7	tolvaptan	vasopressin receptor antagonist	NA
BRD-A82396632-008-29-0	miconazole	bacterial cell wall synthesis inhibitor	NA
BRD-A82522119-001-01-7	tibolone	androgen receptor agonist, estrogen receptor agonist, progesterone receptor agonist	NA
BRD-A82772293-001-03-2	mepazine	MALT1 inhibitor (JH)	NA
BRD-A83029242-001-05-3	prasugrel	purinergic receptor antagonist	NA
BRD-A83644949-236-01-6	ardeparin	thrombin inhibitor	NA
BRD-A83650191-004-02-8	A61603	adrenergic receptor agonist	NA
BRD-A83802939-304-04-2	dexamethasone-sodium-phosphate	glucocorticoid receptor agonist	NA
BRD-A83937277-001-10-5	mephenytoin	hydantoin antiepileptic	NA
BRD-A84174393-236-07-1	meloxicam	cyclooxygenase inhibitor	NA
BRD-A84389633-001-05-7	tropanyl-3,5-dimethylbenzoate	serotonin receptor antagonist	NA
BRD-A84481105-003-31-3	thioridazine	dopamine receptor antagonist	NA
BRD-A84575140-001-02-4	pimobendan	calcium sensitizer, phosphodiesterase inhibitor	NA
BRD-A84687895-001-03-2	nilvadipine	calcium channel blocker	NA
BRD-A84907376-300-03-8	alcuronium	muscle relaxant	NA
BRD-A85025557-001-02-5	NCS-382	GABA receptor antagonist	NA
BRD-A85216385-003-02-4	3-alpha-bis-(4-fluorophenyl)-methoxytropane	dopamine uptake inhibitor	NA
BRD-A85242401-001-12-3	ascorbic-acid	antioxidant	NA
BRD-A85472596-001-02-2	L-670596	prostanoid receptor antagonist	NA
BRD-A85548292-001-01-8	piketoprofen	cyclooxygenase inhibitor	NA
BRD-A85587465-001-03-3	bemesetron	serotonin receptor antagonist	NA
BRD-A85651701-001-19-7	clopamide	sodium/chloride cotransporter inhibitor	NA
BRD-A85667082-001-12-7	fulvestrant	estrogen receptor antagonist	NA
BRD-A85876464-001-01-5	nibentan	potassium channel blocker	NA
BRD-A86044036-001-26-5	flurbiprofen-(+/-)	cyclooxygenase inhibitor	NA
BRD-A86216746-046-02-6	varenicline	acetylcholine receptor agonist	NA
BRD-A86248581-001-01-4	tetrahydrouridine	cytidine deaminase inhibitor	NA
BRD-A86354194-002-01-7	L-(+)-Rhamnose-Monohydrate	NA	NA
BRD-A86414188-003-01-5	ractopamine	adrenergic receptor agonist	NA
BRD-A86415025-050-01-0	1-(1,2-Diphenylethyl)piperidine-(+/-)	glutamate receptor antagonist	NA
BRD-A86619021-001-04-8	andrographolide	tumor necrosis factor production inhibitor	NA
BRD-A86871940-001-01-9	nicaraven	free radical scavenger	NA
BRD-A87130939-001-07-9	masoprocol	lipoxygenase inhibitor	NA
BRD-A87435144-001-01-6	AZD7545	pyruvate dehydrogenase kinase inhibitor	NA
BRD-A87479750-001-02-7	tenidap	cyclooxygenase inhibitor	NA
BRD-A87673115-001-04-1	moguisteine	ATP-sensitive potassium channel inhibitor	NA
BRD-A87715314-003-14-4	pronethalol	adrenergic receptor antagonist	NA
BRD-A87983072-001-01-1	benzotript	CCK receptor antagonist	NA
BRD-A88080608-001-04-2	equilin	estrogen receptor agonist	NA
BRD-A88138582-001-04-8	halcinonide	glucocorticoid receptor agonist	NA
BRD-A88369366-001-01-7	trelagliptin	dipeptidyl peptidase inhibitor	NA
BRD-A88548664-004-02-7	SKF-38393	dopamine receptor agonist	NA
BRD-A88684804-001-04-3	bucetin	analgesic agent	NA
BRD-A89164055-001-03-3	sorbinil	aldose reductase inhibitor	NA
BRD-A89175223-051-14-8	bisoprolol	adrenergic receptor antagonist	NA
BRD-A89196962-300-01-7	dalargin	opioid receptor agonist	NA
BRD-A89337244-001-02-9	PD-102807	acetylcholine receptor antagonist	NA
BRD-A89585551-003-16-6	mefloquine	adenosine receptor antagonist, hemoglobin antagonist	NA
BRD-A89594340-003-11-5	carnitine-(D/L)	NA	NA
BRD-A89672324-001-03-0	CGP-55845	GABA receptor antagonist	NA
BRD-A90272038-001-01-7	CGP-37849	glutamate receptor antagonist	NA
BRD-A90515964-001-16-5	guaifenesin	expectorant	NA
BRD-A90547603-001-02-5	eptifibatide	platelet aggregation inhibitor	NA
BRD-A90551241-001-10-8	lornoxicam	cyclooxygenase inhibitor	NA
BRD-A90625545-001-02-0	clinofibrate	lipase clearing factor inhibitor	NA
BRD-A90695733-001-07-4	manidipine	calcium channel blocker	NA
BRD-A90799790-001-19-9	isradipine	calcium channel blocker	NA
BRD-A90926615-001-01-9	adrafinil	adrenergic receptor agonist	NA
BRD-A91008255-003-24-8	bepridil	calcium channel blocker	NA
BRD-A91366704-001-01-9	eprinomectin	benzodiazepine receptor agonist	NA
BRD-A91699651-316-10-9	chloroquine	antimalarial agent	NA
BRD-A91733352-300-04-5	camylofine-chlorhydrate	NA	NA
BRD-A91822151-001-05-0	picrotin	GABA receptor antagonist	NA
BRD-A91831168-003-02-5	tetrahydropapaverine	NA	NA
BRD-A92096630-001-02-8	shikimic-acid	NA	NA
BRD-A92439610-001-05-7	triamcinolone-acetonide	glucocorticoid receptor agonist, immunosuppressant	NA
BRD-A92537424-001-04-7	danazol	estrogen receptor antagonist, progesterone receptor agonist	NA
BRD-A92630576-050-24-1	trimebutine	opioid receptor agonist	NA
BRD-A92670106-003-05-4	tocainide	sodium channel blocker	NA
BRD-A92800748-001-05-5	tie2-kinase-inhibitor	TIE tyrosine kinase inhibitor	NA
BRD-A92826379-001-01-5	lupanine	sodium channel blocker	NA
BRD-A92872453-001-01-8	N-acetylmannosamine	NA	NA
BRD-A92933783-050-01-6	SM-21	sigma receptor antagonist	NA
BRD-A93000692-001-08-1	ciglitazone	PPAR receptor agonist	NA
BRD-A93093700-001-02-9	temazepam	benzodiazepine receptor agonist	NA
BRD-A93236127-001-04-5	digitoxin	ATPase inhibitor	NA
BRD-A93255169-001-28-3	thalidomide	tumor necrosis factor production inhibitor	NA
BRD-A93353767-008-02-2	isoconazole	fungal lanosterol demethylase inhibitor	NA
BRD-A93407926-001-01-1	allopurinol-riboside	anti-leishmanial agent	NA
BRD-A93477898-001-04-2	PETCM	caspase activator	NA
BRD-A93695607-322-02-5	nicotine	acetylcholine receptor agonist	NA
BRD-A93699261-236-03-4	sodium-danshensu	NA	NA
BRD-A93964801-003-03-3	clinafloxacin	bacterial DNA gyrase inhibitor	NA
BRD-A94008949-001-01-9	telithromycin	bacterial 30S ribosomal subunit inhibitor, bacterial 50S ribosomal subunit inhibitor	NA
BRD-A94033181-001-01-4	AZD6765	glutamate receptor antagonist	NA
BRD-A94276798-001-01-4	talinolol	adrenergic receptor antagonist	NA
BRD-A94323479-001-02-8	ki16198	lipoprotein antagonist	NA
BRD-A94523291-304-02-7	prednisolone-sodium-phosphate	glucocorticoid receptor agonist	NA
BRD-A94543220-001-24-7	bifonazole	sterol demethylase inhibitor	NA
BRD-A94624445-236-17-0	bucladesine	adenosine receptor agonist, cAMP stimulant	NA
BRD-A94709349-001-08-3	metaxalone	muscle relaxant	NA
BRD-A94756469-001-04-7	digoxin	ATPase inhibitor	NA
BRD-A94993966-001-04-4	vildagliptin	dipeptidyl peptidase inhibitor	NA
BRD-A94993966-001-05-1	vildagliptin	dipeptidyl peptidase inhibitor	NA
BRD-A95121829-001-08-9	ginkgolide-a	GABA receptor antagonist	NA
BRD-A95340155-001-09-7	methyclothiazide	chloride reabsorption inhibitor	NA
BRD-A95602221-003-02-1	celiprolol	adrenergic receptor antagonist	NA
BRD-A95696066-003-13-8	nisoxetine	norepinephrine reuptake inhibitor	NA
BRD-A95755460-001-01-3	talarozole	cytochrome P450 inhibitor	NA
BRD-A95869247-001-26-9	indapamide	thiazide diuretic	NA
BRD-A95886749-001-03-5	colfosceril-palmitate	pulmonary surfactant	NA
BRD-A95939040-001-01-2	sertaconazole	sterol demethylase inhibitor	NA
BRD-A96292436-003-16-1	eflornithine	ornithine decarboxylase inhibitor	NA
BRD-A96407378-001-15-1	allantoin	cosmetic	NA
BRD-A96456596-001-02-2	FPL-55712	leukotriene receptor antagonist	NA
BRD-A96485169-001-14-3	EBPC	aldose reductase inhibitor	NA
BRD-A96529864-001-01-3	isosteviol	NA	NA
BRD-A96977263-001-03-7	M-14157	ATP-sensitive potassium channel antagonist	NA
BRD-A97104540-004-15-0	fenoterol	adrenergic receptor agonist	NA
BRD-A97437073-050-14-5	rosiglitazone	insulin sensitizer, PPAR receptor agonist	NA
BRD-A97479839-003-13-3	piperidolate	acetylcholine receptor antagonist	NA
BRD-A97674275-001-11-8	ranolazine	sodium channel blocker	NA
BRD-A97701745-001-16-0	pindolol	adrenergic receptor antagonist	NA
BRD-A97730597-003-11-5	hexylcaine	sodium channel blocker	NA
BRD-A97739905-001-26-5	ketoprofen	cyclooxygenase inhibitor	NA
BRD-A98174560-001-02-1	chloralose	NA	NA
BRD-A98299281-050-09-6	hydroxytacrine-maleate-(r,s)	cholinesterase inhibitor	NA
BRD-A98378129-001-02-2	talniflumate	cyclooxygenase inhibitor	NA
BRD-A98845662-036-03-7	desvenlafaxine	serotonin-norepinephrine reuptake inhibitor (SNRI)	NA
BRD-A98990573-003-01-3	epinastine	histamine receptor antagonist	NA
BRD-A99117172-065-04-0	hydroxychloroquine	antimalarial agent	NA
BRD-A99388803-001-01-5	metipranolol	adrenergic receptor antagonist	NA
BRD-A99633051-001-07-0	ethosuximide	succinimide antiepileptic	NA
BRD-A99833829-003-27-1	bethanechol	acetylcholine receptor agonist	NA
BRD-A99888680-001-03-8	paliperidone	dopamine receptor antagonist, serotonin receptor antagonist	NA
BRD-A99888680-001-04-6	paliperidone	dopamine receptor antagonist, serotonin receptor antagonist	NA
BRD-A99939097-001-24-2	carisoprodol	acetylcholine receptor antagonist	NA
BRD-K00077635-304-01-2	estramustine-phosphate	DNA synthesis inhibitor, microtubule inhibitor	NA
BRD-K00091711-001-01-2	RWJ-21757	toll-like receptor agonist	NA
BRD-K00152668-001-01-5	adarotene	retinoid receptor agonist	NA
BRD-K00312224-001-09-5	PPT	estrogen receptor agonist	NA
BRD-K00317371-001-06-1	RITA	MDM inhibitor	NA
BRD-K00337317-001-06-6	NU-7441	DNA dependent protein kinase inhibitor	NA
BRD-K00405906-001-01-9	phloroglucin	NA	NA
BRD-K00486786-001-02-2	Ro-08-2750	NA	NA
BRD-K00494077-066-01-9	trovafloxacin	bacterial DNA gyrase inhibitor	NA
BRD-K00519864-341-03-3	peramivir	neuraminidase inhibitor	NA
BRD-K00521308-019-01-9	ATN-161	integrin antagonist	NA
BRD-K00535541-001-05-5	9-aminoacridine	NA	NA
BRD-K00535541-001-06-3	9-aminoacridine	NA	NA
BRD-K00573984-003-01-5	delapril	angiotensin converting enzyme inhibitor	NA
BRD-K00603606-003-24-0	ticlopidine	purinergic receptor antagonist	NA
BRD-K00610438-003-02-5	altanserin	serotonin receptor antagonist	NA
BRD-K00615600-001-12-9	AG-14361	PARP inhibitor	NA
BRD-K00627859-003-03-7	tubastatin-a	HDAC inhibitor	NA
BRD-K00662280-001-09-4	CL-218872	benzodiazepine receptor agonist	NA
BRD-K00673382-001-18-9	famotidine	histamine receptor antagonist	NA
BRD-K00674894-001-01-4	orteronel	androgen biosynthesis inhibitor, androgen receptor antagonist, cytochrome P450 inhibitor	NA
BRD-K00911143-001-01-9	brexpiprazole	dopamine receptor partial agonist	NA
BRD-K00911807-003-01-2	D-Phenylalanine	enkephalinase inhibitor	NA
BRD-K00926464-001-01-8	IMREG-1	NA	NA
BRD-K00938507-001-17-8	sulfamethoxypyridazine	bacterial antifolate	NA
BRD-K01029106-001-01-4	picolinic-acid	chelating agent	NA
BRD-K01039503-001-01-2	sofalcone	mucus protecting agent	NA
BRD-K01095011-001-15-9	finasteride	5 alpha reductase inhibitor	NA
BRD-K01109406-001-03-7	nitisinone	hydroxyphenylpyruvate dioxygenase inhibitor	NA
BRD-K01174345-001-01-9	anamorelin	growth hormone secretagogue receptor agonist	NA
BRD-K01244426-236-12-1	cloxacillin	bacterial cell wall synthesis inhibitor	NA
BRD-K01292756-001-25-0	pimozide	dopamine receptor antagonist	NA
BRD-K01294196-001-01-5	sucrose-octaacetate	NA	NA
BRD-K01295354-001-02-8	uric-acid	NA	NA
BRD-K01377300-001-01-1	CZC24832	PI3K inhibitor	NA
BRD-K01493881-001-29-4	apigenin	casein kinase inhibitor, cell proliferation inhibitor	NA
BRD-K01507359-001-22-9	rifampin	RNA polymerase inhibitor	NA
BRD-K01567962-001-23-0	pyrazolanthrone	JNK inhibitor	NA
BRD-K01577834-001-15-1	adenosine	adenosine receptor agonist	NA
BRD-K01614093-001-02-6	dihydromyricetin	NA	NA
BRD-K01624185-001-05-7	maltobionic-acid	matrix metalloprotease inhibitor	NA
BRD-K01649396-003-07-1	indatraline	norepinephrine transporter inhibitor	NA
BRD-K01653460-001-01-1	chlorindanol	NA	NA
BRD-K01663662-003-20-2	diphenidol	acetylcholine receptor agonist	NA
BRD-K01674964-300-06-3	histamine	histamine receptor agonist	NA
BRD-K01683783-001-02-6	TAK-901	Aurora kinase inhibitor	NA
BRD-K01767299-050-02-1	ciproxifan	histamine receptor antagonist	NA
BRD-K01773560-001-02-4	UNC2250	MER tyrosine kinase inhibitor	NA
BRD-K01815685-001-15-5	indole-3-carbinol	aryl hydrocarbon receptor agonist, indoleamine 2,3-dioxygenase inhibitor	NA
BRD-K01824921-001-18-5	DPCPX	adenosine receptor antagonist	NA
BRD-K01868942-003-02-7	RS-23597-190	serotonin receptor antagonist	NA
BRD-K01902415-001-11-7	pirinixic-acid	PPAR receptor agonist	NA
BRD-K01942991-005-08-2	oxotremorine-m	acetylcholine receptor agonist	NA
BRD-K01950558-001-14-7	succinylsulfathiazole	dihydrofolate reductase inhibitor	NA
BRD-K01980392-003-11-6	guvacine	GABA uptake inhibitor	NA
BRD-K01995783-001-01-6	AMG-9810	TRPV antagonist	NA
BRD-K02017404-300-06-2	NVP-BSK805	JAK inhibitor	NA
BRD-K02079473-001-01-3	oxatomide	histamine receptor antagonist	NA
BRD-K02113016-001-15-4	olaparib	PARP inhibitor	NA
BRD-K02123250-001-06-7	JNJ-38877605	tyrosine kinase inhibitor	NA
BRD-K02130563-001-11-4	panobinostat	HDAC inhibitor	NA
BRD-K02241333-001-02-7	CHIR-124	CHK inhibitor	NA
BRD-K02265150-001-26-5	amoxapine	norepinephrine reputake inhibitor	NA
BRD-K02292852-001-02-1	cefoperazone	bacterial cell wall synthesis inhibitor	NA
BRD-K02314383-001-01-3	epitiostanol	androgen receptor agonist	NA
BRD-K02389548-001-02-5	RG2833	HDAC inhibitor	NA
BRD-K02404261-001-16-7	caffeine	adenosine receptor antagonist, phosphodiesterase inhibitor	NA
BRD-K02464583-001-02-2	ethyl-paraben	NA	NA
BRD-K02475039-001-01-0	ethopabate	antiprotozoal agent	NA
BRD-K02501528-001-01-1	S18986	glutamate receptor modulator	NA
BRD-K02594908-001-16-4	sulfanilamide	carbonic anhydrase inhibitor	NA
BRD-K02637541-001-18-0	celecoxib	cyclooxygenase inhibitor	NA
BRD-K02703275-001-07-5	gedunin	HSP inhibitor	NA
BRD-K02715688-001-02-1	hydrastine-(1r,-9s)	tyrosine hydroxylase inhibitor	NA
BRD-K02733959-236-07-7	cefuroxime	bacterial cell wall synthesis inhibitor	NA
BRD-K02816415-001-01-9	CRT0044876	NA	NA
BRD-K02867583-300-08-9	minaprine	serotonin reuptake inhibitor	NA
BRD-K02898090-001-02-7	kifunensine	mannosidase inhibitor	NA
BRD-K02900412-001-11-3	clofoctol	protein synthesis inhibitor	NA
BRD-K02908048-003-06-4	preclamol	dopamine receptor agonist	NA
BRD-K02943813-001-01-9	dasabuvir	HCV inhibitor	NA
BRD-K02950022-001-02-9	BMS-299897	gamma secretase inhibitor	NA
BRD-K02953697-001-09-2	naringin	cytochrome P450 inhibitor	NA
BRD-K02965346-001-07-5	SU-11274	hepatocyte growth factor receptor inhibitor, tyrosine kinase inhibitor	NA
BRD-K02965577-001-03-4	secalciferol	vitamin D receptor agonist	NA
BRD-K02992638-001-11-8	lamivudine	nucleoside reverse transcriptase inhibitor	NA
BRD-K03095347-001-06-1	levosimendan	calcium sensitizer	NA
BRD-K03109492-001-02-2	NSC-663284	CDC inhibitor	NA
BRD-K03155172-001-02-2	GSK3787	PPAR receptor antagonist	NA
BRD-K03164761-001-02-1	thiazovivin	rho associated kinase inhibitor	NA
BRD-K03194791-001-04-8	roflumilast	phosphodiesterase inhibitor	NA
BRD-K03273112-001-01-8	1-azakenpaullone	glycogen synthase kinase inhibitor	NA
BRD-K03289018-001-02-7	CCT137690	Aurora kinase inhibitor	NA
BRD-K03289534-001-01-4	lersivirine	non-nucleoside reverse transcriptase inhibitor	NA
BRD-K03294269-001-08-0	NU6027	CDK inhibitor	NA
BRD-K03301001-003-02-5	A-7	calmodulin antagonist	NA
BRD-K03353589-236-01-4	ecabet	gastrin inhibitor, urease inhibitor	NA
BRD-K03384561-001-02-7	roquinimex	angiogenesis inhibitor, tumor necrosis factor production inhibitor	NA
BRD-K03390685-001-01-7	cobimetinib	MEK inhibitor	NA
BRD-K03406345-001-27-8	azacitidine	DNA methyltransferase inhibitor	NA
BRD-K03449891-001-08-6	foretinib	VEGFR inhibitor	NA
BRD-K03504028-001-07-6	amygdalin	caspase activator	NA
BRD-K03549949-001-01-0	XL388	mTOR inhibitor	NA
BRD-K03564313-001-03-3	DMNB	DNA dependent protein kinase inhibitor	NA
BRD-K03601870-001-01-2	ixabepilone	microtubule stabilizing agent	NA
BRD-K03739921-001-06-8	hypoxanthine	PARP inhibitor	NA
BRD-K04111260-001-10-0	raclopride	dopamine receptor antagonist	NA
BRD-K04112579-001-07-0	nepafenac	cyclooxygenase inhibitor	NA
BRD-K04176066-001-08-3	bergenin	interleukin inhibitor	NA
BRD-K04185004-003-11-9	oxybuprocaine	local anesthetic	NA
BRD-K04196797-001-24-4	oxcarbazepine	sodium channel blocker	NA
BRD-K04264130-001-01-4	favipiravir	RNA polymerase inhibitor	NA
BRD-K04394237-001-03-7	drospirenone	mineralocorticoid receptor antagonist	NA
BRD-K04394237-001-06-0	drospirenone	mineralocorticoid receptor antagonist	NA
BRD-K04414442-001-08-3	SB-222200	tachykinin antagonist	NA
BRD-K04430056-001-17-7	7-nitroindazole	nitric oxide synthase inhibitor	NA
BRD-K04430056-236-02-1	7-nitroindazole	nitric oxide synthase inhibitor	NA
BRD-K04497194-001-02-1	lithocholic-acid	FXR antagonist, vitamin D receptor agonist	NA
BRD-K04548931-003-16-5	epirubicin	topoisomerase inhibitor	NA
BRD-K04552268-001-02-4	4-pyrimidinecarbonitrile	NA	NA
BRD-K04622161-001-02-3	YO-01027	gamma secretase inhibitor	NA
BRD-K04623885-001-07-5	BIBR-1532	telomerase inhibitor	NA
BRD-K04657451-001-01-0	D-delta-Tocopherol	NA	NA
BRD-K04691817-001-01-8	AGI-6780	isocitrate dehydrogenase inhibitor	NA
BRD-K04704168-003-14-3	clemizole	HCV inhibitor	NA
BRD-K04804440-001-09-5	ciprofloxacin	bacterial DNA gyrase inhibitor	NA
BRD-K04851519-001-06-8	aloe-emodin	anticancer agent	NA
BRD-K04923131-001-15-4	GSK-3-inhibitor-IX	glycogen synthase kinase inhibitor, lipoxygenase inhibitor	NA
BRD-K04956647-003-02-5	nebivolol	adrenergic receptor antagonist	NA
BRD-K04993719-001-01-7	LY2334737	antitumor agent, ribonucleotide reductase inhibitor	NA
BRD-K05048137-001-03-9	phytosphingosine	NA	NA
BRD-K05104363-001-10-0	PD-184352	MEK inhibitor	NA
BRD-K05151076-001-02-6	ZK-164015	estrogen receptor antagonist	NA
BRD-K05181084-003-03-7	NGB-2904	dopamine receptor antagonist	NA
BRD-K05236810-001-19-0	luteolin	glucosidase inhibitor	NA
BRD-K05361803-001-03-9	SC-10	protein kinase activator	NA
BRD-K05395900-322-05-4	nicotine	acetylcholine receptor agonist	NA
BRD-K05434375-001-06-5	HA-1004	calcium channel blocker	NA
BRD-K05444225-001-01-7	E7449	PARP inhibitor	NA
BRD-K05445342-001-05-3	WP1066	STAT inhibitor	NA
BRD-K05446112-001-01-8	ledipasvir	HCV inhibitor	NA
BRD-K05464208-001-05-7	JX-401	p38 MAPK inhibitor	NA
BRD-K05524748-003-04-4	dronedarone	adrenergic receptor antagonist	NA
BRD-K05528470-305-02-2	L-745870	dopamine receptor antagonist	NA
BRD-K05619559-001-12-7	tobramycin	bacterial 30S ribosomal subunit inhibitor	NA
BRD-K05638300-001-01-2	sevoflurane	membrane integrity inhibitor	NA
BRD-K05658747-001-02-9	raltegravir	HIV integrase inhibitor	NA
BRD-K05673000-236-12-1	dicloxacillin	bacterial cell wall synthesis inhibitor	NA
BRD-K05674516-001-01-7	PSI-7976	HCV inhibitor	NA
BRD-K05674516-001-02-5	sofosbuvir	RNA polymerase inhibitor	NA
BRD-K05677083-001-05-4	PACOCF3	phospholipase inhibitor	NA
BRD-K05804044-001-06-0	AZ-628	RAF inhibitor	NA
BRD-K05850076-001-01-5	sotagliflozin	sodium/glucose cotransporter inhibitor	NA
BRD-K05878375-236-05-7	sodium-butyrate	HDAC inhibitor	NA
BRD-K05900209-001-03-4	dexlansoprazole	ATPase inhibitor	NA
BRD-K05906022-001-05-1	limonin	HIV protease inhibitor	NA
BRD-K05907307-001-07-1	nonivamide	TRPV agonist	NA
BRD-K05919151-001-01-6	dixanthogen	NA	NA
BRD-K05977355-001-19-0	fluconazole	sterol demethylase inhibitor	NA
BRD-K06147391-300-06-8	telenzepine	acetylcholine receptor antagonist	NA
BRD-K06152156-001-01-8	methoxyflurane	membrane permeability inhibitor	NA
BRD-K06181161-048-15-1	carbetapentane	acetylcholine receptor antagonist	NA
BRD-K06208435-003-08-2	YS-035	calcium channel blocker	NA
BRD-K06221026-001-06-8	DUP-697	cyclooxygenase inhibitor	NA
BRD-K06222852-001-03-2	posaconazole	sterol demethylase inhibitor	NA
BRD-K06234293-001-04-2	LY364947	TGF beta receptor inhibitor, p38 MAPK inhibitor	NA
BRD-K06240250-001-01-6	rilpivirine	non-nucleoside reverse transcriptase inhibitor	NA
BRD-K06294530-001-01-5	UK-383367	Procollagen C-Endopeptidase Inhibitors	NA
BRD-K06335600-003-20-7	tizanidine	adrenergic receptor agonist	NA
BRD-K06388322-312-02-6	pramipexole	dopamine receptor agonist	NA
BRD-K06408664-001-03-5	fludrocortisone-acetate	NA	NA
BRD-K06426971-001-02-7	ryuvidine	histone lysine methyltransferase inhibitor	NA
BRD-K06542892-001-01-9	ASP3026	ALK tyrosine kinase receptor inhibitor	NA
BRD-K06543683-066-02-1	bisindolylmaleimide-ix	PKC inhibitor	NA
BRD-K06557128-001-07-0	voriconazole	cytochrome P450 inhibitor	NA
BRD-K06593056-001-04-8	LE-135	retinoid receptor agonist	NA
BRD-K06644925-001-03-0	oleamide	cannabinoid receptor agonist	NA
BRD-K06674495-334-03-2	nafamostat	serine protease inhibitor	NA
BRD-K06749501-001-02-1	GSK1838705A	insulin growth factor receptor inhibitor	NA
BRD-K06753942-001-14-5	nobiletin	MEK inhibitor	NA
BRD-K06762493-001-08-1	isbufylline	phosphodiesterase inhibitor	NA
BRD-K06814349-304-01-9	fosbretabulin	tubulin polymerization inhibitor, VE-cadherin antagonist	NA
BRD-K06854232-001-19-9	AM-580	retinoid receptor agonist	NA
BRD-K06858286-001-01-3	cabazitaxel	microtubule inhibitor	NA
BRD-K06878038-001-18-6	deferiprone	chelating agent	NA
BRD-K06900071-001-01-2	tebipenem	bacterial cell wall synthesis inhibitor	NA
BRD-K06902185-003-01-7	minoxidil	KATP activator, Kir6 channel (KATP) activator, vasodilator	NA
BRD-K06980535-003-25-9	promazine	dopamine receptor antagonist	NA
BRD-K07106112-003-03-8	BMS-599626	EGFR inhibitor, protein tyrosine kinase inhibitor	NA
BRD-K07160047-001-01-3	fiacitabine	DNA synthesis inhibitor	NA
BRD-K07166362-330-02-8	streptomycin	bacterial 30S ribosomal subunit inhibitor	NA
BRD-K07202345-001-19-4	frentizole	immunosuppressant	NA
BRD-K07208025-001-29-7	trimethoprim	dihydrofolate reductase inhibitor	NA
BRD-K07220430-001-18-4	cinnarazine	calcium channel blocker	NA
BRD-K07220430-001-19-2	cinnarazine	calcium channel blocker	NA
BRD-K07237224-001-19-6	moclobemide	monoamine oxidase inhibitor	NA
BRD-K07283971-001-01-3	oxyclozanide	NA	NA
BRD-K07310275-001-02-5	PF-04691502	mTOR inhibitor, PI3K inhibitor	NA
BRD-K07359318-001-03-9	benfotiamine	antioxidant	NA
BRD-K07441213-001-18-9	paroxypropione	gonadotropin inhibitor	NA
BRD-K07442505-001-03-6	BAM7	BAX activator	NA
BRD-K07487750-001-03-3	WHI-P154	JAK inhibitor	NA
BRD-K07507905-236-02-6	BRL-37344	adrenergic receptor agonist	NA
BRD-K07609981-001-01-7	dexloxiglumide	CCK receptor antagonist	NA
BRD-K07612980-001-05-3	sparfloxacin	bacterial DNA gyrase inhibitor	NA
BRD-K07612980-001-07-9	sparfloxacin	bacterial DNA gyrase inhibitor	NA
BRD-K07691486-001-15-5	roscovitine	CDK inhibitor	NA
BRD-K07736136-001-04-6	VX-702	p38 MAPK inhibitor	NA
BRD-K07753030-003-17-6	acecainide	polarization inhibitor	NA
BRD-K07762753-001-04-4	aminopurvalanol-a	CDK inhibitor, tyrosine kinase inhibitor	NA
BRD-K07798980-001-01-9	PSI-6130	RNA polymerase inhibitor	NA
BRD-K07857022-002-01-1	alvimopan	opioid receptor antagonist	NA
BRD-K07881437-001-03-8	danusertib	Aurora kinase inhibitor, growth factor receptor inhibitor	NA
BRD-K07881437-001-04-6	danusertib	Aurora kinase inhibitor, growth factor receptor inhibitor	NA
BRD-K07940445-310-02-9	quinine	hemozoin biocrystallization inhibitor	NA
BRD-K07954936-001-01-3	2-iminobiotin	nitric oxide synthase inhibitor	NA
BRD-K07955840-001-02-3	PF-05212384	mTOR inhibitor, PI3K inhibitor	NA
BRD-K07972848-001-02-0	GSK2126458	mTOR inhibitor, PI3K inhibitor	NA
BRD-K08033334-003-04-3	lincomycin	bacterial 30S ribosomal subunit inhibitor	NA
BRD-K08037784-001-12-6	arbutin	melanin inhibitor	NA
BRD-K08078237-001-19-8	tetrandrine	calcium channel blocker	NA
BRD-K08109215-001-06-4	I-BET-762	bromodomain inhibitor	NA
BRD-K08109516-001-07-8	L-701324	glutamate receptor antagonist	NA
BRD-K08111240-001-02-8	danoprevir	HCV inhibitor	NA
BRD-K08111712-001-16-7	chloramphenicol	bacterial 50S ribosomal subunit inhibitor	NA
BRD-K08188887-001-02-4	astragaloside-a	antiinflammatory agent	NA
BRD-K08206212-002-01-0	entecavir	DNA replication inhibitor, nucleoside reverse transcriptase inhibitor	NA
BRD-K08223200-001-01-1	WAY-200070	estrogen receptor agonist	NA
BRD-K08231299-001-08-1	propoxur	NA	NA
BRD-K08248804-001-01-8	LCL-161	XIAP inhibitor	NA
BRD-K08251020-001-01-0	falecalcitriol	vitamin D receptor agonist	NA
BRD-K08252256-236-33-8	diclofenac	cyclooxygenase inhibitor	NA
BRD-K08273968-001-19-0	griseofulvin	tubulin polymerization inhibitor	NA
BRD-K08287586-001-14-3	butyl-paraben	DNA synthesis inhibitor	NA
BRD-K08288352-001-03-6	1-ethyl-2-pyrrolidone	transdermal absorption-enhancing compound	NA
BRD-K08303368-001-10-0	chlorpyrifos	acetylcholinesterase inhibitor	NA
BRD-K08310154-001-03-8	AG-1024	insulin growth factor receptor inhibitor	NA
BRD-K08356259-003-24-7	xylometazoline	adrenergic receptor agonist	NA
BRD-K08493205-001-04-9	salicyl-alcohol	NA	NA
BRD-K08525451-003-05-2	sarafloxacin	bacterial DNA gyrase inhibitor	NA
BRD-K08542803-001-03-1	gambogic-acid	caspase activator	NA
BRD-K08586861-001-01-1	ramatroban	prostanoid receptor antagonist	NA
BRD-K08619574-334-05-4	thioproperazine	dopamine receptor antagonist	NA
BRD-K08619838-300-05-7	tremorine	acetylcholine receptor agonist	NA
BRD-K08640512-003-02-3	RS-100329	adrenergic receptor antagonist	NA
BRD-K08681769-323-03-7	ibandronate	bone resorption inhibitor	NA
BRD-K08703257-001-12-1	3-amino-benzamide	PARP inhibitor	NA
BRD-K08791496-001-01-0	fenaclon	NA	NA
BRD-K08799216-001-05-3	pelitinib	EGFR inhibitor	NA
BRD-K08832567-001-11-5	naringenin	aromatase inhibitor, TRPV antagonist	NA
BRD-K08837089-236-01-6	actinoquinol	NA	NA
BRD-K08859203-001-01-9	DU-728	structural glycoprotein antagonist	NA
BRD-K08864679-001-02-2	fexaramine	FXR agonist	NA
BRD-K08893438-001-04-9	CCG-50014	G protein signaling inhibitor	NA
BRD-K08924299-003-06-1	palonosetron	serotonin receptor antagonist	NA
BRD-K08953028-001-09-6	U-0521	catechol O methyltransferase inhibitor	NA
BRD-K08976401-001-18-5	azelaic-acid	tyrosinase inhibitor	NA
BRD-K08996725-332-01-7	zolantidine	histamine receptor antagonist	NA
BRD-K08998509-001-02-4	fananserin	dopamine receptor antagonist, serotonin receptor antagonist	NA
BRD-K08999871-213-01-5	pipemidic-acid	topoisomerase inhibitor	NA
BRD-K09090523-001-02-1	firocoxib	cyclooxygenase inhibitor	NA
BRD-K09090949-001-01-9	CP-945,598	cannabinoid receptor antagonist	NA
BRD-K09126848-003-01-9	nepicastat	dopamine beta hydroxylase inhibitor	NA
BRD-K09132007-001-07-5	D-4476	TGF beta receptor inhibitor	NA
BRD-K09255212-001-16-6	clioquinol	chelating agent	NA
BRD-K09295674-001-09-8	carzenide	NA	NA
BRD-K09338665-001-07-1	1-octanol	NA	NA
BRD-K09353376-001-03-9	tariquidar	P glycoprotein inhibitor	NA
BRD-K09372874-001-01-0	merimepodib	inosine monophosphate dehydrogenase inhibitor	NA
BRD-K09397065-003-06-1	SR-57227A	serotonin receptor agonist	NA
BRD-K09416995-001-39-9	lovastatin	HMGCR inhibitor	NA
BRD-K09443272-001-03-3	PHA-680632	Aurora kinase inhibitor	NA
BRD-K09471561-001-18-2	levofloxacin	bacterial DNA gyrase inhibitor	NA
BRD-K09537769-001-04-0	NU-7026	DNA dependent protein kinase inhibitor, mTOR inhibitor, PI3K inhibitor	NA
BRD-K09549677-300-03-4	mibefradil	T-type calcium channel blocker	NA
BRD-K09602097-001-13-6	forskolin	adenylyl cyclase activator	NA
BRD-K09619322-001-03-8	CD-1530	retinoid receptor agonist	NA
BRD-K09619578-001-01-3	DS2-(806622)	NA	NA
BRD-K09635314-001-03-4	m-3M3FBS	NA	NA
BRD-K09659835-003-01-4	loreclezole	benzodiazepine receptor agonist	NA
BRD-K09711437-001-04-3	varespladib	secretory phospholipase inhibitor	NA
BRD-K09757388-065-04-0	atazanavir	HIV protease inhibitor	NA
BRD-K09778810-001-10-6	FGIN-1-27	inositol monophosphatase inhibitor	NA
BRD-K09785578-001-01-2	bakuchiol	DNA polymerase inhibitor	NA
BRD-K09877029-001-01-2	VS-4718	focal adhesion kinase inhibitor	NA
BRD-K09900591-001-26-7	caffeic-acid	HIV integrase inhibitor, lipoxygenase inhibitor, nitric oxide production inhibitor, tumor necrosis factor production inhibitor	NA
BRD-K09951645-001-06-8	dabrafenib	RAF inhibitor	NA
BRD-K10029415-005-06-9	enisamium-iodide	NA	NA
BRD-K10065684-001-07-4	dantron	laxative	NA
BRD-K10071630-001-01-0	ertugliflozin	sodium/glucose cotransporter inhibitor	NA
BRD-K10176267-001-03-3	L-701252	glutamate receptor antagonist	NA
BRD-K10177585-003-02-4	PSB-11	adenosine receptor antagonist	NA
BRD-K10196357-003-02-0	besifloxacin	bacterial DNA gyrase inhibitor	NA
BRD-K10314788-003-12-7	meclofenoxate	nootropic agent	NA
BRD-K10575656-034-01-0	MRS3777	adenosine receptor antagonist	NA
BRD-K10598093-303-06-1	hexamethonium	cholinergic receptor antagonist	NA
BRD-K10670311-001-15-5	sulfasalazine	cyclooxygenase inhibitor	NA
BRD-K10671814-001-14-8	sulfaphenazole	dihydropteroate synthetase inhibitor	NA
BRD-K10673031-004-02-0	S-Isopropylisothiourea	nitric oxide synthase inhibitor	NA
BRD-K10705233-001-02-2	GW-405833	cannabinoid receptor agonist	NA
BRD-K10706131-046-03-6	rivastigmine	acetylcholinesterase inhibitor	NA
BRD-K10759144-001-04-3	xylose	NA	NA
BRD-K10784860-003-02-3	temocapril	angiotensin converting enzyme inhibitor	NA
BRD-K10799896-001-26-2	clobetasol-propionate	glucocorticoid receptor agonist	NA
BRD-K10836013-001-01-3	sitafloxacin	bacterial DNA gyrase inhibitor	NA
BRD-K10843433-001-22-7	phenylbutazone	cyclooxygenase inhibitor, prostanoid receptor antagonist	NA
BRD-K10843433-001-23-5	phenylbutazone	cyclooxygenase inhibitor, prostanoid receptor antagonist	NA
BRD-K10845183-304-01-6	tiludronate	bone resorption inhibitor, osteoclast inhibitor	NA
BRD-K10852020-001-04-5	tolcapone	catechol O methyltransferase inhibitor	NA
BRD-K10852020-001-05-2	tolcapone	catechol O methyltransferase inhibitor	NA
BRD-K10859802-001-01-0	APD668	glucose dependent insulinotropic receptor agonist	NA
BRD-K10878147-001-02-2	OAC1	Oct activator	NA
BRD-K10906636-001-02-9	silodosin	adrenergic receptor antagonist	NA
BRD-K10961822-001-05-1	latanoprost	prostanoid receptor agonist	NA
BRD-K10974103-001-21-1	diloxanide	protein synthesis inhibitor	NA
BRD-K10990317-001-04-5	clotiapine	NA	NA
BRD-K11046126-001-02-0	VUF10166	serotonin receptor antagonist	NA
BRD-K11071038-001-01-7	ICI-162846	histamine receptor antagonist	NA
BRD-K11073688-001-01-6	CPI-1189	tumor necrosis factor release inhibitor	NA
BRD-K11094367-001-10-1	acetanilide	hydrogen peroxide decomposition inhibitor	NA
BRD-K11099631-001-07-6	gadoterate-meglumine	radiopaque medium	NA
BRD-K11124378-001-04-6	ceftibuten	bacterial cell wall synthesis inhibitor	NA
BRD-K11129031-001-27-5	gemfibrozil	lipoprotein lipase activator	NA
BRD-K11153516-001-05-5	iniparib	PARP inhibitor	NA
BRD-K11196887-001-21-2	norfloxacin	bacterial DNA gyrase inhibitor	NA
BRD-K11196887-001-22-0	norfloxacin	bacterial DNA gyrase inhibitor	NA
BRD-K11215326-001-03-7	tazemetostat	histone lysine methyltransferase inhibitor	NA
BRD-K11244467-001-08-5	ambazone	DNA damage inducer	NA
BRD-K11267252-001-04-4	alectinib	ALK tyrosine kinase receptor inhibitor	NA
BRD-K11292736-300-02-8	ambenonium	cholinesterase inhibitor	NA
BRD-K11373525-003-02-1	ZD-7155	angiotensin receptor antagonist	NA
BRD-K11399644-003-11-3	phenformin	AMPK activator	NA
BRD-K11411329-001-01-3	NOV-002	NA	NA
BRD-K11433652-001-17-0	aspirin	cyclooxygenase inhibitor	NA
BRD-K11510141-001-01-8	teprenone	mucus protecting agent	NA
BRD-K11558771-001-13-9	droxinostat	HDAC inhibitor	NA
BRD-K11590034-002-03-4	morin	cytochrome P450 inhibitor	NA
BRD-K11595419-001-01-4	dipeptamin	NA	NA
BRD-K11630072-001-13-2	carmofur	thymidylate synthase inhibitor	NA
BRD-K11631773-001-10-8	sesamin	NFkB pathway inhibitor	NA
BRD-K11640013-001-15-8	sulfamethazine	PABA antagonist	NA
BRD-K11640013-236-10-1	sulfamethazine	PABA antagonist	NA
BRD-K11663430-001-02-3	pyroxamide	HDAC inhibitor	NA
BRD-K11672787-001-01-5	rostafuroxine	ATPase inhibitor	NA
BRD-K11696279-003-02-3	BU-239	imidazoline receptor ligand, imidazoline receptor agonist	NA
BRD-K11717138-001-30-3	benzbromarone	chloride channel blocker	NA
BRD-K11742128-003-23-4	triprolidine	histamine receptor antagonist	NA
BRD-K11756522-001-09-9	furazolidone	bacterial DNA inhibitor	NA
BRD-K11796549-001-04-5	NBQX	glutamate receptor antagonist	NA
BRD-K11853856-001-01-7	PJ-34	PARP inhibitor	NA
BRD-K11900042-001-14-4	methylthiouracil	NA	NA
BRD-K11911061-003-11-9	GR-127935	serotonin receptor antagonist	NA
BRD-K11927976-050-02-9	ER-27319	mediator release inhibitor, SYK inhibitor	NA
BRD-K11973162-003-01-8	tipiracil	thymidine phosphorylase inhibitor	NA
BRD-K12014493-001-02-2	betaine	nitric oxide donor	NA
BRD-K12040459-001-06-0	AT7867	AKT inhibitor	NA
BRD-K12047401-001-01-5	palifosfamide	DNA alkylating agent	NA
BRD-K12068470-001-02-5	LY2608204	glucokinase activator	NA
BRD-K12068470-001-04-1	LY2608204	glucokinase activator	NA
BRD-K12079898-001-02-6	PD-160170	neuropeptide receptor antagonist	NA
BRD-K12102668-001-25-5	nialamide	monoamine oxidase inhibitor	NA
BRD-K12120659-305-02-2	GR-144053	integrin antagonist	NA
BRD-K12184916-001-15-4	NVP-BEZ235	mTOR inhibitor, PI3K inhibitor	NA
BRD-K12219985-001-26-1	glipizide	sulfonylurea	NA
BRD-K12244279-001-05-8	MEK1-2-inhibitor	MEK inhibitor	NA
BRD-K12329651-001-18-8	androsterone	androgen receptor agonist	NA
BRD-K12343256-001-08-9	trametinib	MEK inhibitor	NA
BRD-K12502280-001-08-0	TG-101348	FLT3 inhibitor, JAK inhibitor	NA
BRD-K12513978-001-24-1	fenbufen	cyclooxygenase inhibitor	NA
BRD-K12539416-001-01-4	sulbutiamine	acetylcholine receptor antagonist	NA
BRD-K12539581-001-23-7	nocodazole	tubulin polymerization inhibitor	NA
BRD-K12568846-001-14-6	amidopyrine	analgesic agent	NA
BRD-K12609457-001-03-1	exalamide	membrane permeability inhibitor	NA
BRD-K12614344-003-01-8	CGS-21680	adenosine receptor agonist	NA
BRD-K12630395-001-14-9	harmane	monoamine oxidase inhibitor	NA
BRD-K12735121-001-01-4	TG-100801	src inhibitor, VEGFR inhibitor	NA
BRD-K12737986-001-01-4	veliparib	PARP inhibitor	NA
BRD-K12762134-001-06-2	XAV-939	tankyrase inhibitor	NA
BRD-K12769093-003-01-3	PNU-37883	ATP-sensitive potassium channel antagonist	NA
BRD-K12787259-001-04-3	CX-5461	RNA polymerase inhibitor	NA
BRD-K12807006-001-18-5	kaempferol	bone resorption inhibitor, estrogen-related receptor inverse agonist	NA
BRD-K12867552-001-04-7	PCI-24781	HDAC inhibitor	NA
BRD-K12885236-001-02-7	dapivirine	non-nucleoside reverse transcriptase inhibitor	NA
BRD-K12932420-001-02-3	YM-976	phosphodiesterase inhibitor	NA
BRD-K12968785-001-13-3	bergapten	NA	NA
BRD-K12994359-001-18-4	valdecoxib	cyclooxygenase inhibitor	NA
BRD-K13044802-213-20-7	ciclopirox	membrane integrity inhibitor	NA
BRD-K13049116-001-05-7	BMS-754807	IGF-1 inhibitor	NA
BRD-K13050303-001-17-3	uridine	dopamine receptor agonist	NA
BRD-K13050303-001-18-1	uridine	dopamine receptor agonist	NA
BRD-K13050541-001-01-9	acivicin	gamma glutamyltransferase Inhibitors	NA
BRD-K13078532-001-28-4	hydrochlorothiazide	thiazide diuretic	NA
BRD-K13087974-001-02-5	CGP-52411	EGFR inhibitor	NA
BRD-K13094524-001-07-5	PFI-1	bromodomain inhibitor	NA
BRD-K13112821-001-17-4	artemisinin	DNA synthesis inhibitor	NA
BRD-K13167095-001-02-9	AR-42	HDAC inhibitor	NA
BRD-K13183738-317-10-2	pentamidine	anti-pneumocystis agent	NA
BRD-K13211965-003-02-8	L-741742	dopamine receptor antagonist	NA
BRD-K13238168-001-02-0	haloprogin	other antifungal	NA
BRD-K13238618-001-05-9	carsalam	analgesic agent	NA
BRD-K13249881-001-02-3	piperazine	benzodiazepine receptor agonist	NA
BRD-K13261168-300-01-0	quinelorane	dopamine receptor agonist	NA
BRD-K13296708-001-05-8	rimonabant	cannabinoid receptor antagonist	NA
BRD-K13302470-001-02-7	KY02111	Wnt pathway inhibitor	NA
BRD-K13314656-001-01-0	ebastine	histamine receptor antagonist	NA
BRD-K13356952-001-25-1	methazolamide	carbonic anhydrase inhibitor	NA
BRD-K13387373-004-14-5	thonzonium	ATPase inhibitor	NA
BRD-K13390322-001-06-3	AT-7519	CDK inhibitor	NA
BRD-K13409143-001-01-9	isopropyl-myristate	NA	NA
BRD-K13421763-001-06-2	aminothiazole	cyclin D inhibitor	NA
BRD-K13474508-001-01-2	L-655,708	GABA receptor inverse agonist	NA
BRD-K13486660-001-01-0	sulfacarbamide	NA	NA
BRD-K13495773-001-11-4	creatinine	NA	NA
BRD-K13511380-001-01-4	naringin-dihydrochalcone	cytochrome P450 inhibitor	NA
BRD-K13514097-001-05-3	everolimus	mTOR inhibitor	NA
BRD-K13566078-001-02-3	BMS-345541	IKK inhibitor	NA
BRD-K13571841-001-14-4	pepstatin	aspartic protease inhibitor	NA
BRD-K13606314-001-01-3	P5091	ubiquitin specific protease inhibitor	NA
BRD-K13619941-213-01-8	aceglutamide	NA	NA
BRD-K13646352-001-03-8	midostaurin	FLT3 inhibitor, KIT inhibitor, PKC inhibitor	NA
BRD-K13662825-001-07-5	dinaciclib	CDK inhibitor	NA
BRD-K13756951-001-01-4	bitopertin	glycine transporter inhibitor, GlyT-1 inhibitor	NA
BRD-K13800121-001-01-5	parecoxib	cyclooxygenase inhibitor	NA
BRD-K13810148-311-03-2	givinostat	HDAC inhibitor	NA
BRD-K13819402-003-10-2	desoxypeganine	acetylcholinesterase inhibitor, monoamine oxidase inhibitor	NA
BRD-K13829090-303-02-9	IEM1460	glutamate receptor antagonist	NA
BRD-K13888115-003-02-2	LY2365109	Glycine transporter 1 inhibitor	NA
BRD-K13926615-003-03-3	vardenafil	phosphodiesterase inhibitor	NA
BRD-K13949769-001-01-7	tenovin-6	SIRT inhibitor	NA
BRD-K13994703-003-15-8	propranolol-(S)	adrenergic receptor antagonist	NA
BRD-K14003026-003-09-0	ritodrine	adrenergic receptor agonist	NA
BRD-K14109347-001-03-4	LY2603618	CHK inhibitor	NA
BRD-K14116214-001-09-6	sulfamonomethoxine	bacterial antifolate	NA
BRD-K14127446-005-22-7	isopropamide-iodide	acetylcholine receptor antagonist	NA
BRD-K14175878-001-01-6	MK-0812	CC chemokine receptor antagonist	NA
BRD-K14235254-001-01-2	GTS21	cholinergic receptor agonist	NA
BRD-K14329163-001-03-9	BAY-K-8644-(s)-(-)	L-type calcium channel activator	NA
BRD-K14349461-003-13-1	pyridoxine	vitamin B	NA
BRD-K14385366-001-04-4	FG-4592	hypoxia inducible factor prolyl hydroxylase inhibitor	NA
BRD-K14395568-001-16-3	NECA	adenosine receptor agonist	NA
BRD-K14401183-001-10-7	avobenzone	UV blocker	NA
BRD-K14496212-066-04-8	bromocriptine	dopamine receptor agonist	NA
BRD-K14529030-001-01-9	meisoindigo	STAT inhibitor	NA
BRD-K14560436-001-01-4	TG-02	CDK inhibitor, FLT3 inhibitor, JAK inhibitor	NA
BRD-K14618467-001-04-6	IKK-16	IKK inhibitor	NA
BRD-K14619660-001-01-5	altrenogest	progestogen hormone	NA
BRD-K14653796-001-01-1	tasquinimod	angiogenesis inhibitor, S100A9 inhibitor	NA
BRD-K14704277-001-22-6	cinoxacin	topoisomerase inhibitor	NA
BRD-K14705039-001-16-4	sulfathiazole	dihydropteroate synthase inhibitor	NA
BRD-K14711741-001-02-1	PF-4708671	ribosomal protein inhibitor	NA
BRD-K14762862-001-01-9	I-BZA	NA	NA
BRD-K14763542-001-02-3	flurothyl	NA	NA
BRD-K14765469-003-12-2	vesamicol	acetylcholinesterase inhibitor	NA
BRD-K14767410-001-02-3	SC-560	cyclooxygenase inhibitor	NA
BRD-K14796088-003-26-8	berberine	LDL receptor activator	NA
BRD-K14807180-001-02-5	SB-221284	serotonin receptor antagonist	NA
BRD-K14870255-001-02-3	R-428	AXL kinase inhibitor	NA
BRD-K14880289-001-02-2	GW-501516	PPAR receptor agonist	NA
BRD-K14920963-304-02-7	erythrosine	coloring agent	NA
BRD-K14965640-001-12-4	ibuprofen-(s)	cyclooxygenase inhibitor	NA
BRD-K14991967-001-02-6	GSK650394	serum/glucocorticoid regulated kinase inhibitor	NA
BRD-K14993104-001-05-9	bemegride	chemoreceptor agonist	NA
BRD-K15010214-364-02-7	emedastine	histamine receptor antagonist	NA
BRD-K15025317-001-15-1	BAY-11-7082	NFkB pathway inhibitor	NA
BRD-K15045219-001-01-8	salazodine	NA	NA
BRD-K15071410-001-01-1	tiotidine	histamine receptor antagonist	NA
BRD-K15086322-050-01-3	JNJ-10191584	histamine receptor antagonist	NA
BRD-K15164005-001-05-6	apoptosis-activator-II	carboxylesterase inhibitor	NA
BRD-K15170068-001-03-2	swainsonine	alpha mannosidase inhibitor	NA
BRD-K15179513-001-03-4	NVP-ADW742	insulin growth factor receptor inhibitor	NA
BRD-K15179879-001-03-2	carfilzomib	proteasome inhibitor	NA
BRD-K15196155-001-02-3	IBC-293	hydroxycarboxylic acid receptor agonist	NA
BRD-K15231341-001-01-5	hemomex-s	NA	NA
BRD-K15318383-201-01-5	ammonium-glycyrrhizinate	thrombin inhibitor	NA
BRD-K15318909-001-10-5	PRIMA1	TP53 inhibitor	NA
BRD-K15337272-001-01-3	C-751	NA	NA
BRD-K15409150-001-05-8	penfluridol	T-type calcium channel blocker	NA
BRD-K15424032-001-03-6	SB-228357	serotonin receptor antagonist	NA
BRD-K15426076-001-01-2	iguratimod	cyclooxygenase inhibitor, NFkB pathway inhibitor	NA
BRD-K15502390-001-20-9	nevirapine	non-nucleoside reverse transcriptase inhibitor	NA
BRD-K15507868-001-03-7	tesaglitazar	insulin sensitizer, PPAR receptor agonist	NA
BRD-K15519488-050-01-3	CS-110266	dopamine receptor agonist	NA
BRD-K15563106-001-18-0	phloretin	sodium/glucose cotransporter inhibitor	NA
BRD-K15588452-003-02-7	R-96544	serotonin receptor antagonist	NA
BRD-K15600710-066-04-1	obatoclax	BCL inhibitor	NA
BRD-K15601958-001-03-9	SEW-2871	lysophospholipid receptor agonist	NA
BRD-K15697815-001-16-2	ursodiol	nuclear factor erythroid derived, like (NRF2) activator	NA
BRD-K15766189-001-09-8	cefdinir	bacterial cell wall synthesis inhibitor	NA
BRD-K15791587-003-02-5	L-733060	tachykinin antagonist	NA
BRD-K15834839-001-02-3	lobendazole	anthelmintic agent	NA
BRD-K15868788-003-07-7	SDZ-205-557	serotonin receptor antagonist	NA
BRD-K15891719-001-05-1	tenofovir	HIV integrase inhibitor, nucleoside reverse transcriptase inhibitor	NA
BRD-K15916496-001-27-9	clotrimazole	cytochrome P450 inhibitor, imidazoline receptor ligand	NA
BRD-K15933101-003-06-1	ropinirole	dopamine receptor agonist	NA
BRD-K15976406-001-03-3	telbivudine	DNA polymerase inhibitor	NA
BRD-K16037980-001-01-1	Z160	N-type calcium channel blocker	NA
BRD-K16077845-001-06-1	fentiazac	cyclooxygenase inhibitor	NA
BRD-K16136380-001-01-7	pyrithione-zinc	ATP synthase inhibitor	NA
BRD-K16189898-003-03-3	CHIR-99021	glycogen synthase kinase inhibitor	NA
BRD-K16195444-003-26-0	oxymetazoline	adrenergic receptor agonist	NA
BRD-K16277217-001-10-9	piperacetazine	dopamine receptor antagonist	NA
BRD-K16295392-003-01-3	atrasentan	endothelin receptor antagonist	NA
BRD-K16338837-001-02-6	CCMI	acetylcholine receptor allosteric modulator	NA
BRD-K16444452-001-09-1	ibudilast	leukotriene receptor antagonist, phosphodiesterase inhibitor	NA
BRD-K16474819-001-09-6	metacetamol	analgesic agent	NA
BRD-K16478699-001-09-2	PLX-4720	RAF inhibitor	NA
BRD-K16484091-001-01-1	metocurine	acetylcholine receptor antagonist	NA
BRD-K16485616-001-08-9	mocetinostat	HDAC inhibitor	NA
BRD-K16508793-001-05-9	diazepam	benzodiazepine receptor agonist	NA
BRD-K16542329-001-13-5	zaprinast	phosphodiesterase inhibitor	NA
BRD-K16551357-001-03-2	evacetrapib	cholesteryl ester transfer protein inhibitor	NA
BRD-K16551401-003-03-4	PNU-22394	serotonin receptor agonist	NA
BRD-K16664969-001-03-3	GTP-14564	FLT3 inhibitor, tyrosine kinase inhibitor	NA
BRD-K16730910-001-07-3	regorafenib	FGFR inhibitor, KIT inhibitor, PDGFR tyrosine kinase receptor inhibitor, RAF inhibitor, RET tyrosine kinase inhibitor, VEGFR inhibitor	NA
BRD-K16732600-001-01-7	MK-0893	glucagon receptor antagonist	NA
BRD-K16757695-050-02-5	PRX-08066	serotonin receptor antagonist	NA
BRD-K16758059-001-01-8	perfluamine	NA	NA
BRD-K16761703-001-03-8	sotrastaurin	PKC inhibitor	NA
BRD-K16803204-001-01-6	filgotinib	JAK inhibitor	NA
BRD-K16810791-001-01-0	LGK-974	porcupine inhibitor	NA
BRD-K16898998-001-01-6	bevirimat-dimeglumine	HIV capsid assembly inhibitor	NA
BRD-K17008822-303-02-1	BD-1008	sigma receptor antagonist	NA
BRD-K17016787-001-16-7	estriol	estrogen receptor agonist	NA
BRD-K17026858-001-01-2	pibenzimol	DNA inhibitor	NA
BRD-K17061841-001-03-5	stattic	NA	NA
BRD-K17068645-003-04-2	bendamustine	DNA inhibitor	NA
BRD-K17075857-001-17-6	chloroxine	opioid receptor antagonist	NA
BRD-K17075857-001-18-4	chloroxine	opioid receptor antagonist	NA
BRD-K17203476-001-01-9	LY2874455	FGFR antagonist	NA
BRD-K17205817-001-06-1	sulfametopyrazine	PABA antagonist	NA
BRD-K17223896-001-10-0	chloroxylenol	ATP synthase inhibitor	NA
BRD-K17294426-050-12-3	clebopride	dopamine receptor antagonist	NA
BRD-K17368287-001-18-3	adrenosterone	11-beta hydroxysteroid dehydrogenase inhibitor	NA
BRD-K17378184-300-05-9	BP-897	dopamine receptor agonist	NA
BRD-K17415526-001-03-5	tyrphostin-AG-835	protein tyrosine kinase inhibitor	NA
BRD-K17443395-065-02-2	abacavir	nucleoside reverse transcriptase inhibitor	NA
BRD-K17497770-001-03-6	butein	EGFR inhibitor, src inhibitor	NA
BRD-K17498618-344-02-6	betaxolol	adrenergic receptor antagonist	NA
BRD-K17500877-001-02-1	bropirimine	interferon inducer	NA
BRD-K17513304-001-01-9	firategrast	integrin antagonist	NA
BRD-K17518951-001-03-0	penicillamine-(D)	chelating agent	NA
BRD-K17555800-003-01-5	talmapimod	p38 MAPK inhibitor	NA
BRD-K17561142-003-32-5	amiodarone	potassium channel blocker	NA
BRD-K17565903-066-23-1	pridinol	muscle relaxant	NA
BRD-K17705806-003-04-4	JTC-801	opioid receptor antagonist	NA
BRD-K17743125-001-08-4	belinostat	HDAC inhibitor	NA
BRD-K17743697-066-03-6	KB-R7943	sodium/calcium exchange inhibitor	NA
BRD-K17774839-001-02-9	JNJ-7777120	histamine receptor antagonist	NA
BRD-K17849083-001-31-1	tranilast	angiogenesis inhibitor	NA
BRD-K17849083-001-32-9	tranilast	angiogenesis inhibitor	NA
BRD-K17850764-236-11-9	cloprostenol-(+/-)	prostaglandin receptor agonist	NA
BRD-K17868609-001-05-0	BRL-54443	serotonin receptor agonist	NA
BRD-K17874705-300-03-2	2-pyridylethylamine	histamine receptor agonist	NA
BRD-K17894950-001-14-3	indirubin	CDK inhibitor, glycogen synthase kinase inhibitor	NA
BRD-K17953908-001-01-7	LY2886721	beta-secretase inhibitor	NA
BRD-K17977438-048-02-4	oxelaidin	antitussive	NA
BRD-K17979676-001-01-2	eprobemide	monoamine oxidase inhibitor	NA
BRD-K18036262-001-02-8	L-168049	glucagon receptor antagonist	NA
BRD-K18059238-001-10-4	gamma-linolenic-acid	cyclooxygenase inhibitor, prostanoid receptor agonist	NA
BRD-K18131774-001-17-6	ethoxzolamide	carbonic anhydrase inhibitor	NA
BRD-K18135438-001-16-7	chenodeoxycholic-acid	11-beta hydroxysteroid dehydrogenase inhibitor, FXR agonist	NA
BRD-K18157228-001-01-7	fdcyd	DNA methyltransferase inhibitor	NA
BRD-K18163608-001-05-6	HA14-1	BCL inhibitor	NA
BRD-K18172896-001-02-5	eltanolone	membrane integrity inhibitor	NA
BRD-K18194590-065-08-0	mephentermine	adrenergic receptor agonist	NA
BRD-K18250272-003-11-0	propoxycaine	local anesthetic	NA
BRD-K18316707-001-02-7	O-1918	cannabinoid receptor antagonist	NA
BRD-K18323388-001-01-1	uridine-triacetate	NA	NA
BRD-K18324993-001-01-6	budipine	glutamate receptor antagonist	NA
BRD-K18375018-376-02-3	spermine	NA	NA
BRD-K18424115-003-01-3	TG-100572	src inhibitor, VEGFR inhibitor	NA
BRD-K18518344-001-15-9	digitoxigenin	ATPase inhibitor	NA
BRD-K18574842-236-17-7	nafcillin	bacterial cell wall synthesis inhibitor	NA
BRD-K18574842-323-10-8	nafcillin	bacterial cell wall synthesis inhibitor	NA
BRD-K18613660-001-05-5	mexeneone	NA	NA
BRD-K18619710-001-14-4	digoxigenin	steroid	NA
BRD-K18673820-001-15-5	folic-acid	folate receptor ligand	NA
BRD-K18678457-003-02-8	ZD-7288	HCN channel blocker	NA
BRD-K18772613-303-02-4	benzoquinonium-dibromide	cholinergic receptor antagonist	NA
BRD-K18779551-003-07-8	bifemelane	acetylcholine release enhancer	NA
BRD-K18787491-001-08-6	U-0126	MEK inhibitor	NA
BRD-K18834913-001-01-1	LB42708	farnesyltransferase inhibitor	NA
BRD-K18849474-001-04-4	dalcetrapib	cholesteryl ester transfer protein inhibitor	NA
BRD-K18850819-001-04-6	MK-0752	gamma secretase inhibitor	NA
BRD-K18895904-001-16-1	olanzapine	dopamine receptor antagonist, serotonin receptor antagonist	NA
BRD-K18905250-003-02-4	ST-91	adrenergic receptor agonist	NA
BRD-K18910433-001-36-6	estradiol	estrogen receptor agonist	NA
BRD-K18910433-001-43-2	estradiol	estrogen receptor agonist	NA
BRD-K18922609-004-23-1	neostigmine	acetylcholinesterase inhibitor	NA
BRD-K18948558-001-01-9	clevudine	DNA polymerase inhibitor	NA
BRD-K18961567-001-01-1	LY2801653	MET inhibitor	NA
BRD-K19034817-001-01-4	pacritinib	FLT3 inhibitor, JAK inhibitor	NA
BRD-K19061412-001-02-4	mubritinib	protein tyrosine kinase inhibitor	NA
BRD-K19085898-001-01-8	darapladib	phospholipase inhibitor	NA
BRD-K19111024-001-20-9	clofibric-acid	PPAR receptor agonist	NA
BRD-K19136521-001-08-9	indirubin-3-monoxime	CDK inhibitor, glycogen synthase kinase inhibitor	NA
BRD-K19171642-001-02-3	CP-91149	glycogen phosphorylase inhibitor	NA
BRD-K19180152-001-02-6	meprobamate	NA	NA
BRD-K19203487-001-01-4	SPP301	endothelin receptor antagonist	NA
BRD-K19227686-001-18-6	phenolphthalein	indicator dye	NA
BRD-K19284129-001-02-6	salvinorin-a	opioid receptor agonist	NA
BRD-K19295594-015-14-3	gossypol	BCL inhibitor, MCL1 inhibitor	NA
BRD-K19309090-300-05-5	SR-95639A	acetylcholine receptor agonist	NA
BRD-K19318328-001-01-3	FR-139317	endothelin receptor antagonist	NA
BRD-K19333160-001-01-3	RKI-1447	rho associated kinase inhibitor	NA
BRD-K19352500-070-12-4	prochlorperazine	dopamine receptor antagonist	NA
BRD-K19388745-003-01-7	colforsin-daproate	adenylyl cyclase activator	NA
BRD-K19412355-001-01-0	SB-242235	p38 MAPK inhibitor	NA
BRD-K19416115-001-05-3	sitagliptin	dipeptidyl peptidase inhibitor	NA
BRD-K19438463-001-05-5	CNQX	glutamate receptor antagonist	NA
BRD-K19456237-001-27-6	piracetam	acetylcholine receptor agonist	NA
BRD-K19462402-003-24-6	buflomedil	adrenergic receptor antagonist, calcium channel blocker	NA
BRD-K19477839-001-07-6	SGX523	hepatocyte growth factor receptor inhibitor	NA
BRD-K19507340-001-22-1	megestrol-acetate	progesterone receptor agonist	NA
BRD-K19540840-001-09-4	saracatinib	src inhibitor	NA
BRD-K19601669-001-03-5	ruxolitinib-(S)	JAK inhibitor	NA
BRD-K19605405-001-02-7	ZM-241385	adenosine receptor antagonist	NA
BRD-K19615002-001-02-3	creatine	NA	NA
BRD-K19655798-001-01-9	compound-401	DNA dependent protein kinase inhibitor	NA
BRD-K19669037-001-01-1	GGTI-298	GGTase inhibitor	NA
BRD-K19672466-001-02-3	ethimizol	NA	NA
BRD-K19687926-379-07-4	lapatinib	EGFR inhibitor	NA
BRD-K19741547-003-01-7	vernakalant	potassium channel blocker	NA
[truncated: 2,688 more rows]
